# Supplementary material for: Spinal Cord Injury Changes the Structure and Functional Potential of Gut Bacterial and Viral Communities
Source: mSystems. 2021 May 11;6(3):e01356-20. doi: 10.1128/mSystems.01356-20 (PMC8125080; doi:10.1128/mSystems.01356-20)
Supplement: DATA SET S1 [file mSystems.01356-20-sd001.xlsx]

## Sheet: Tab 1
Tab 1: Summary of abundances of clustered microbial OTUs in different samples.
Groups	Samples	AATTATAATCCCGGAAAGGGCGGCCAGATGGTTCGTTCTGCAGGAAACAGCGCACAGTTA	ACGTTATATCCCGGTAAGGGCGGCCAGATGGTTCGTTCCGCCGGCAACAGCGCGACAGCT	AGAGCTGTACCCCGGCAAAGGCGGCCACTGGTACGTTCCGCCGGAAACAGCGCACAGCTT	AGAGCTGTATCCGGGCAGGGCGGACAGCTGGTTCGCTCCGCAGGCAACAGCGCACAGCTG	AGATTGCGTCCCGGTCAGGGTGCCTTCATGGCCCGCTCAGCCGGCACATTCGCCCAGCTG	AGCCTCTATCCCGGCAAGGGCGCCCAGCTCGTGCGCTCCGCCGGCACCGCCGCCCAGCTC	AGCTCCAGCCCGGCAAGGGGCGCGGCCATCGCTCGCTCCGCCGGCACGAGCATCCAGCTC	AGCTCTCACCCCGGCAAGGGCGCGCAGCTGGTGCGCTCCGCCGGCACCGCCGCCCAGCTG	AGCTGCATCCGGGTAAAGGCGGTCCAGCTGGTCCGTTCCGCCGGCAATTCAGCCCAGCTT	AGCTGTACCCCGGCAAGGGGGGCGCAGATAGCCAGGGCGGCGGGCATTATGGCCCAGCTG	AGCTGTATCCAGGCCGCGGCGGCCAGCTGGTGCGTTTCTGCAGGCAACAGCGCACAGCTG	AGCTGTATCCGGGAAAAGGCGGCCAAGCTTGTCCGTTCTGCAGGAAAACAGCTCAGACTG	AGCTGTATCCGGGTAAAAGGCGGCCAGCTTGTCCGTTCTGCAGGAAACAGCGCTCAGCTG	AGCTTCACCCCGGAAAGGGGTGCGCAGCTTGTACGCTCCGCCGGCAACATGGCTCAGCTC	AGCTTCATCCCGGCAAGGGCGGCCAGATGGTTCGTTCCGCAGGAAACAGCGCACAGCTCA	AGCTTCGTCCCGGCCAGGCATGGCACGTTCCGCCGG---------ACACTCGCACAGCTC	AGTTACTACCCCGGCAAGGGTGGGCAGCTTGTCCGTTCCGCTGGGACCAGCGCACAGCTT	AGTTATATCCCCGGCAAGGGCGGACAGATGGTTCGTTCCGCTGGTAACAGCGCACAGCTC	AGTTGCGTCCCCGGACAGGGTGCCTTCATGGCTCGTTCGGCCGGCACATTCGCCCAGCTG	AGTTGCGTCCCGGTCAGGGGTGCCTTCATGGCCCGCTCAGCCGGCACATTCGCCCAGCTG	AGTTGCGTCCCGGTCAGGGTGCCTTCATCGGCCCGCTCAGCCGGCACATTCGCCCAGCTG	CGAATTGAAACCAGGAAAGGCGGACAATTGGTTCGTTCAGCTGGTGCTTCAGCTCAAGTA	CGAGCTGTACCCCAAGCGGGCGCGCAGCTGGTGCGCTCCGCCGGAACCGCCGCCCAGCTC	CGAGCTGTATCCCGGAAAGGG------------CGGCCAGCTGGTTCGTTCCGCCAACAG	CGAGCTGTATCCGGGAAAGGCGGACAGTTAGTACGTTCTGCCGGACTGAGCGCACAGTTG	CGAGCTTCGTCCCGGCCAGGGCGCGTCCATGGCACGTCCGCCGGAACATTCGCACAGCTC	CGAGCTTCGTCCCGGCCAGGGCGCGTCCATGGCACGTCCGCCGGACATTCGCATCACGCC	CGAGCTTCGTCCCGGCCAGGGCGCGTCCATGGCACGTTCCGCCGGACATCGCATCAGCTC	CGGAGCTCCCGGGCCAGGGCGCCTTCCATGGCCCGTTCGGCCGGCACCTTCGCCCAGCTC	GAAAAACACATG---------GGACAATTAGTAAGAAGTGCTGGTACTGTTGCACAAGTT	GAAACCAGGAAA---AGGCCGGACAATTTGGTTCGTTCAGCTGGTGCTTCAGCTCAAGTA	GAAATCACACGTGGAAGGGGTGGGCAATTAGCTAGAGCAGCAGGTGCTGTAGCGAAACTG	GAAATGAAACCGGGTGCAGGCGGACAGCTTGTACGTTCAGCCGGAAATGTTGCACAGCTT	GAAATGAAACCTGGAAAAGGCGGACAGATTGCGAGATCCGCGGGGAACGGCGCGCAGCTC	GAAATGAAACCTGGAAAAGGTGCACAACTTTGTCGTTCTGCTGGATCTTCAGCTCAAATT	GAAATGAAACCTGGTAAAGGTGGACAATTAATCCGTTCAGCTGGAACAAGCGCGCAAGTA	GAAATGAAGCCAGGAAAAGGTGGACAGCTTGTACGTTCTGCAGGAAATGTTGCACAGCTT	GAAATGAAGCCCGGTAAAGGTGCTCAGATGGTTCGTGCCGCCGGTGCATTCGCTCAGCTG	GAAATGAAGCCGGGGCGCGGCGGACAGATCGCGCGCAGCGCGGGCAACACCGCTCAAATC	GAAATGAAGCCTGGAAAAGGAGCGCAACTTTGTCGCTCAGCTGGATCTTCTGCCCAAATA	GAAATGAAGCCTGGCAAAGGCGGACAGATGGTAAGATCCGCAGGAAACGGTGCCTCAGCT	GAAATGCAACCAGGAAAAGGTGGACAAGTTGCAAGATCAGCAGGTGTGTCTGCACAAATC	GAAATGCAACCGGGAAAAGGCGGACAGATTGCCAAAGCGGCAGGCAGTGCGGCACAACTC	GAAATGCAACCTGGTAAAGGTGGACAAATCGCACGTTCTGCTGGTGTGTCTGCACAAATC	GAAATGCAGCCCGGCCGCGGCGGTCAGATCGCAAGAGCGGCGGGCATCACCGCTCAGATC	GAAATGCAGCCGGGGCGCGGCGGGCAGATGGTTCGCACGGCGGGCGCGGCGGCGCAGCTC	GAAATGCATCCCGGCAAAGGCGGCCAGATGGTGCGCAGTGCAGGGAACAGCGCGCAGTTG	GAAATGCGCCCTGGCTGCGGCGCTCAGATTGCCCGCTCGGCTGGCTCTTCTGTGCAGCTG
Lam	Lam_4	0	0	0	0	0	0	0	4	0	0	0	0	0	0	0	0	0	0	0	0	0	0	0	0	0	0	0	0	0	2	0	0	3	0	1	0	2	0	0	0	0	0	0	0	0	0	0	4
	Lam_16	0	0	0	0	0	0	0	0	0	0	0	0	1	0	0	0	0	0	0	0	0	0	0	0	0	0	0	0	1	0	0	0	0	0	3	0	0	0	0	0	0	0	0	0	0	0	0	1
	Lam_20	0	0	0	0	0	0	0	0	0	0	0	0	0	0	0	0	0	0	0	0	0	0	0	0	0	0	0	0	0	0	0	0	0	0	4	0	0	0	3	0	0	0	0	0	0	0	0	1
	Lam_32	1	1	0	0	0	0	0	0	0	0	0	0	0	0	0	0	0	0	0	1	0	0	0	0	0	0	0	0	0	0	0	0	0	0	1	0	1	0	0	0	0	0	0	0	0	0	1	4
	Lam_34	0	0	0	0	0	0	0	0	0	0	0	0	0	0	1	0	0	0	1	0	0	0	0	0	0	0	0	0	0	0	0	0	0	0	0	0	0	0	0	1	1	0	0	5	0	0	0	0
T10	T10_12	0	0	0	0	1	0	0	1	0	0	0	0	0	0	0	1	0	0	0	0	0	0	0	0	0	0	1	1	0	0	0	0	0	0	4	0	0	0	0	0	0	0	0	0	1	0	0	0
	T10_14	0	0	0	1	0	0	1	6	0	0	0	0	0	0	0	0	0	0	0	0	0	0	0	0	0	0	0	0	0	0	0	1	0	0	4	0	0	0	0	0	0	0	0	3	0	0	1	0
	T10_56	0	0	0	0	1	0	0	1	0	1	0	0	0	1	0	0	0	0	0	0	1	0	0	0	1	0	0	0	0	0	0	0	0	1	5	0	0	0	0	0	0	0	4	0	0	1	0	0
	T10_58	0	0	0	0	0	0	0	1	0	0	0	0	0	0	0	0	0	0	0	1	0	0	0	0	0	0	0	0	0	0	0	0	0	0	0	0	0	0	1	0	0	0	0	6	0	0	0	1
	T10_60	0	0	0	0	0	4	0	0	0	0	0	0	0	0	0	0	0	0	0	0	0	0	0	0	0	1	0	0	0	0	0	0	2	0	0	0	0	0	0	2	0	2	0	0	1	0	0	1
T4	T4_10	0	0	0	0	4	0	0	0	1	0	0	0	0	0	0	0	0	0	0	0	0	0	0	0	0	1	0	0	0	0	0	0	3	0	1	0	0	2	1	0	0	0	0	5	1	0	0	0
	T4_36	0	0	1	0	0	0	0	1	0	0	1	0	0	0	0	0	0	1	0	0	0	0	0	0	0	0	0	0	0	0	0	0	8	0	0	0	0	0	0	0	0	0	0	0	1	0	1	0
	T4_38	0	0	0	0	0	0	0	0	0	0	0	0	0	0	0	0	1	0	0	0	0	1	0	0	0	0	0	0	0	0	0	0	0	0	0	1	0	0	2	0	0	1	0	5	1	0	0	0
	T4_52	0	0	0	0	0	0	0	4	0	0	0	0	0	0	0	0	0	0	0	0	0	0	0	0	0	0	0	0	0	0	1	0	0	0	0	0	0	0	0	0	0	1	0	2	0	0	0	1
	T4_6	0	0	0	0	0	0	0	8	0	0	0	1	0	0	0	0	0	0	0	0	0	0	1	1	0	0	0	0	0	0	0	6	0	0	0	0	0	0	0	0	0	0	0	4	0	3	1	3
[truncated: 358 more columns]

## Sheet: Tab 2
Tab 2: Summary of p-value and p-adjust value of the 17 bacterial genera that were differentially abundant (Wilcoxon rank sum test, p < 0.05, FDR<0.1) in different groups
Bacterial genera	p.value(Lam vs T4)	p-adjust(Lam vs T4)	p.value(Lam vs T10)	p-adjust(Lam vs T10)	p.value(T4 vs T10)	p-adjust(T4 vs T10)
Eubacterium_I	0.222222	0.222	0.222222	0.222	0.00793651	0.024
CAG-791	0.0570079	0.086	0.440686	0.441	0.00970079	0.029
Clostridium_M	1	1	0.015873	0.024	0.015873	0.024
Weissella	0.0669553	0.1	0.79717	0.8	0.0449086	0.1
Ruminococcus	0.832519	0.833	0.0253699	0.076	0.0720057	0.108
Slackia	0.372748	0.373	0.0111594	0.033	0.0936926	0.141
Flavonifractor	0.150794	0.151	0.015873	0.048	0.0952381	0.143
UBA9475	0.031746	0.095	0.690476	0.69	0.0952381	0.143
Eubacterium_R	0.547619	0.548	0.00793651	0.024	0.150794	0.226
Pseudooceanicola	0.914184	0.914	0.0253699	0.076	0.179712	0.27
Turicibacter	0.00970079	0.029	0.031746	0.048	0.181221	0.181
Neglecta	0.031746	0.095	0.547619	0.548	0.309524	0.464
Lachnospira	0.0952381	0.143	0.031746	0.095	0.420635	0.421
CAG-1031	0.015873	0.048	0.0952381	0.143	0.690476	0.69
Bacteroides	0.015873	0.048	0.547619	0.69	0.690476	0.69
Lactobacillus	0.00793651	0.024	0.031746	0.048	0.84127	0.841
Eubacterium_F	0.015873	0.048	0.150794	0.226	0.84127	0.841
P-value by Wilcoxon rank sum test
p-adjust value by Wilcoxon rank sum test corrected using Benjamini and Hochberg(BH or "fdr") method

## Sheet: Tab 3
Tab 3: Summary of quality-controlled sequencing reads mapped to MAGs in different samples.
groups	samples	mapped reads	total reads	percent of mapped reads
Lam	Lam_16	13046721	23169931	0.563088
	Lam_20	11778779	19944470	0.590579
	Lam_32	14790872	23176982	0.638171
	Lam_34	16524344	25031926	0.660131
	Lam_4	20309939	29683546	0.684215
T10	T10_12	15901826	35629149	0.446315
	T10_14	8942002	20645474	0.433122
	T10_56	13613250	23926859	0.568953
	T10_58	11167921	21494630	0.519568
	T10_60	9921847	26489752	0.374554
T4	T4_10	9624243	22456186	0.428579
	T4_36	10042947	14888929	0.674524
	T4_38	7768304	15579054	0.498638
	T4_52	13019107	22375445	0.581848
	T4_6	12369428	22625498	0.546703

## Sheet: Tab 4
Tab 4: Summary of the characteristics of the de-replicated MAGs and the predicted taxon of each MAG.
MAGs	completeness(%)	contamination(%)	classification	fastani_reference	fastani_taxonomy	fastani_ani	fastani_af	closest_placement_reference	closest_placement_taxonomy	closest_placement_ani	closest_placement_af	classification_method	note	other_related_references(genome_id,species_name,ANI,AF)
maxbin.180	61.85	1.23	d__Bacteria;p__Firmicutes_A;c__Clostridia;o__Peptostreptococcales;f__Peptostreptococcaceae;g__Romboutsia;s__	None	None	None	None	None	None	None	None	taxonomic classification fully defined by topology	None	None
maxbin.154	62.82	3.82	d__Bacteria;p__Firmicutes_A;c__Clostridia;o__Lachnospirales;f__Lachnospiraceae;g__CAG-65;s__	None	None	None	None	None	None	None	None	taxonomic classification fully defined by topology	None	None
maxbin.123	64.3	6.02	d__Bacteria;p__Firmicutes_A;c__Clostridia;o__Lachnospirales;f__Anaerotignaceae;g__ASF356;s__	None	None	None	None	None	None	None	None	taxonomic novelty determined using RED	None	None
maxbin.067	65.88	2.76	d__Bacteria;p__Firmicutes;c__Bacilli;o__Lactobacillales;f__Lactobacillaceae;g__;s__	None	None	None	None	None	None	None	None	taxonomic classification fully defined by topology	None	None
maxbin.024	66.75	4.47	d__Bacteria;p__Firmicutes_A;c__Clostridia;o__TANB77;f__CAG-508;g__;s__	None	None	None	None	None	None	None	None	taxonomic classification fully defined by topology	None	None
maxbin.160	66.89	3.38	d__Bacteria;p__Firmicutes_A;c__Clostridia;o__TANB77;f__CAG-508;g__CAG-269;s__	None	None	None	None	None	None	None	None	taxonomic classification fully defined by topology	None	None
maxbin.065	69.83	6.17	d__Bacteria;p__Firmicutes_A;c__Clostridia;o__Lachnospirales;f__Lachnospiraceae;g__;s__	None	None	None	None	None	None	None	None	taxonomic novelty determined using RED	None	None
maxbin.131	70.83	5.81	d__Bacteria;p__Firmicutes_A;c__Clostridia;o__4C28d-15;f__CAG-917;g__;s__	None	None	None	None	None	None	None	None	taxonomic novelty determined using RED	None	None
maxbin.070	72.5	8.12	d__Bacteria;p__Firmicutes_A;c__Clostridia;o__Lachnospirales;f__Lachnospiraceae;g__Roseburia;s__	None	None	None	None	None	None	None	None	taxonomic classification fully defined by topology	None	None
maxbin.044	72.58	9.7	d__Bacteria;p__Firmicutes_A;c__Clostridia;o__Oscillospirales;f__Oscillospiraceae;g__Marseille-P3106;s__	None	None	None	None	None	None	None	None	taxonomic novelty determined using RED	None	None
maxbin.071	75.44	1.96	d__Bacteria;p__Firmicutes_A;c__Clostridia;o__Lachnospirales;f__Lachnospiraceae;g__;s__	None	None	None	None	None	None	None	None	taxonomic novelty determined using RED	None	None
maxbin.159	75.89	1.9	d__Bacteria;p__Firmicutes_A;c__Clostridia;o__TANB77;f__CAG-508;g__CAG-269;s__	None	None	None	None	None	None	None	None	taxonomic classification fully defined by topology	None	None
maxbin.167	75.97	1.96	d__Bacteria;p__Firmicutes_A;c__Clostridia;o__Lachnospirales;f__Lachnospiraceae;g__Eubacterium_J;s__	None	None	None	None	None	None	None	None	taxonomic novelty determined using RED	None	None
maxbin.062	76.54	4.66	d__Bacteria;p__Firmicutes_A;c__Clostridia;o__Lachnospirales;f__Lachnospiraceae;g__Eubacterium_J;s__	None	None	None	None	None	None	None	None	taxonomic novelty determined using RED	None	None
maxbin.112	78.63	8.4	d__Bacteria;p__Firmicutes_A;c__Clostridia;o__TANB77;f__;g__;s__	None	None	None	None	None	None	None	None	taxonomic novelty determined using RED	None	None
maxbin.135	81.53	0.84	d__Bacteria;p__Firmicutes_A;c__Clostridia;o__4C28d-15;f__UBA3700;g__;s__	None	None	None	None	None	None	None	None	taxonomic novelty determined using RED	None	None
maxbin.149	82.03	9.83	d__Bacteria;p__Firmicutes_A;c__Clostridia;o__Lachnospirales;f__Lachnospiraceae;g__;s__	None	None	None	None	None	None	None	None	taxonomic novelty determined using RED	None	None
maxbin.054	82.15	0.46	d__Bacteria;p__Firmicutes_A;c__Clostridia;o__Lachnospirales;f__Lachnospiraceae;g__Eubacterium_G;s__	None	None	None	None	None	None	None	None	taxonomic classification fully defined by topology	None	None
maxbin.140	82.63	0.86	d__Bacteria;p__Firmicutes_A;c__Clostridia;o__4C28d-15;f__CAG-727;g__;s__	None	None	None	None	None	None	None	None	taxonomic novelty determined using RED	None	None
maxbin.152	82.71	0.78	d__Bacteria;p__Firmicutes_A;c__Clostridia;o__TANB77;f__CAG-508;g__;s__	None	None	None	None	None	None	None	None	taxonomic classification fully defined by topology	None	None
maxbin.145	83.63	9.89	d__Bacteria;p__Firmicutes_A;c__Clostridia;o__Lachnospirales;f__Lachnospiraceae;g__Dorea;s__	None	None	None	None	None	None	None	None	taxonomic classification fully defined by topology	None	None
maxbin.106	84.07	0.82	d__Bacteria;p__Firmicutes_B;c__Dehalobacteriia;o__UBA4068;f__UBA5755;g__;s__	None	None	None	None	None	None	None	None	taxonomic novelty determined using RED	None	None
maxbin.118	84.44	8.96	d__Bacteria;p__Firmicutes_A;c__Clostridia;o__Oscillospirales;f__Oscillospiraceae;g__;s__	None	None	None	None	None	None	None	None	taxonomic classification fully defined by topology	None	None
maxbin.086	84.69	6.91	d__Bacteria;p__Firmicutes_A;c__Clostridia;o__4C28d-15;f__CAG-727;g__;s__	None	None	None	None	None	None	None	None	taxonomic novelty determined using RED	None	None
maxbin.166	85.11	2.37	d__Bacteria;p__Firmicutes_A;c__Clostridia;o__Peptostreptococcales;f__Anaerovoracaceae;g__Emergencia;s__	None	None	None	None	None	None	None	None	taxonomic novelty determined using RED	None	None
maxbin.157	85.18	0.91	d__Bacteria;p__Firmicutes_A;c__Clostridia;o__Lachnospirales;f__Lachnospiraceae;g__UBA3282;s__	None	None	None	None	None	None	None	None	taxonomic classification fully defined by topology	None	None
maxbin.176	87.29	4.6	d__Bacteria;p__Firmicutes;c__Bacilli;o__Erysipelotrichales;f__Erysipelotrichaceae;g__;s__	None	None	None	None	None	None	None	None	taxonomic novelty determined using RED	None	None
maxbin.050	87.73	1.85	d__Bacteria;p__Firmicutes;c__Bacilli;o__Lactobacillales;f__Lactobacillaceae;g__Lactobacillus;s__Lactobacillus johnsonii	GCF_000091405.1	d__Bacteria;p__Firmicutes;c__Bacilli;o__Lactobacillales;f__Lactobacillaceae;g__Lactobacillus;s__Lactobacillus johnsonii	95.95	0.86	GCF_000091405.1	d__Bacteria;p__Firmicutes;c__Bacilli;o__Lactobacillales;f__Lactobacillaceae;g__Lactobacillus;s__Lactobacillus johnsonii	95.95	0.86	ANI/Placement	topological placement and ANI have congruent species assignments
maxbin.174	88.15	0	d__Bacteria;p__Firmicutes;c__Bacilli;o__RF39;f__UBA660;g__CAG-582;s__	None	None	None	None	None	None	None	None	taxonomic novelty determined using RED	None	None
maxbin.173	88.2	0.05	d__Bacteria;p__Firmicutes;c__Bacilli;o__RF39;f__UBA660;g__;s__	None	None	None	None	None	None	None	None	taxonomic novelty determined using RED	None	None
maxbin.179	88.38	4.16	d__Bacteria;p__Firmicutes;c__Bacilli;o__Haloplasmatales;f__Turicibacteraceae;g__Turicibacter;s__GCA_002311155.1	GCA_002311155.1	d__Bacteria;p__Firmicutes;c__Bacilli;o__Haloplasmatales;f__Turicibacteraceae;g__Turicibacter;s__	99.17	0.76	GCA_002311155.1	d__Bacteria;p__Firmicutes;c__Bacilli;o__Haloplasmatales;f__Turicibacteraceae;g__Turicibacter;s__	99.17	0.76	ANI/Placement	topological placement and ANI have congruent species assignments
maxbin.109	88.4	9.03	d__Bacteria;p__Firmicutes_A;c__Clostridia;o__Lachnospirales;f__Lachnospiraceae;g__;s__	None	None	None	None	None	None	None	None	taxonomic classification fully defined by topology	None	None
maxbin.168	88.74	1.32	d__Bacteria;p__Firmicutes_A;c__Clostridia;o__Lachnospirales;f__Lachnospiraceae;g__14-2;s__	None	None	None	None	None	None	None	None	taxonomic classification fully defined by topology	None	None
maxbin.025	89.53	2.46	d__Bacteria;p__Firmicutes_A;c__Clostridia;o__Lachnospirales;f__Lachnospiraceae;g__Dorea;s__	None	None	None	None	None	None	None	None	taxonomic classification fully defined by topology	None	None
maxbin.178	90.44	1.07	d__Bacteria;p__Firmicutes_A;c__Clostridia;o__Lachnospirales;f__Lachnospiraceae;g__TF01-11;s__	None	None	None	None	None	None	None	None	taxonomic classification fully defined by topology	None	None
maxbin.009	90.55	2.61	d__Bacteria;p__Bacteroidota;c__Bacteroidia;o__Bacteroidales;f__Muribaculaceae;g__CAG-1031;s__	None	None	None	None	None	None	None	None	taxonomic classification fully defined by topology	None	None
maxbin.147	90.6	2.37	d__Bacteria;p__Firmicutes_A;c__Clostridia;o__Oscillospirales;f__Oscillospiraceae;g__CAG-110;s__	None	None	None	None	None	None	None	None	taxonomic classification fully defined by topology	None	None
maxbin.128	90.64	1.15	d__Bacteria;p__Firmicutes_A;c__Clostridia;o__Lachnospirales;f__Lachnospiraceae;g__14-2;s__	None	None	None	None	None	None	None	None	taxonomic classification fully defined by topology	None	None
maxbin.158	91.05	0.67	d__Bacteria;p__Firmicutes_A;c__Clostridia;o__Lachnospirales;f__CAG-274;g__;s__	None	None	None	None	None	None	None	None	taxonomic novelty determined using RED	None	None
maxbin.014	91.21	6.18	d__Bacteria;p__Firmicutes_A;c__Clostridia;o__Oscillospirales;f__Oscillospiraceae;g__Clostridium_AJ;s__	None	None	None	None	None	None	None	None	taxonomic classification fully defined by topology	None	None
maxbin.057	91.3	2.45	d__Bacteria;p__Firmicutes_A;c__Clostridia;o__4C28d-15;f__CAG-727;g__UBA11940;s__	None	None	None	None	None	None	None	None	taxonomic novelty determined using RED	None	None
maxbin.001	91.45	5.58	d__Bacteria;p__Firmicutes;c__Bacilli;o__Lactobacillales;f__Lactobacillaceae;g__Weissella;s__Weissella cibaria	GCF_001308145.2	d__Bacteria;p__Firmicutes;c__Bacilli;o__Lactobacillales;f__Lactobacillaceae;g__Weissella;s__Weissella cibaria	96.31	0.88	GCF_001308145.2	d__Bacteria;p__Firmicutes;c__Bacilli;o__Lactobacillales;f__Lactobacillaceae;g__Weissella;s__Weissella cibaria	96.31	0.88	ANI/Placement	topological placement and ANI have congruent species assignments
maxbin.121	91.66	1.86	d__Bacteria;p__Bacteroidota;c__Bacteroidia;o__Bacteroidales;f__Muribaculaceae;g__CAG-1031;s__	None	None	None	None	None	None	None	None	taxonomic classification fully defined by topology	None	None
maxbin.068	91.81	2.25	d__Bacteria;p__Firmicutes;c__Bacilli;o__RF39;f__UBA660;g__CAG-776;s__	None	None	None	None	None	None	None	None	taxonomic novelty determined using RED	None	None
maxbin.048	91.83	1.85	d__Bacteria;p__Firmicutes_A;c__Clostridia;o__Oscillospirales;f__Butyricicoccaceae;g__;s__	None	None	None	None	None	None	None	None	taxonomic classification fully defined by topology	None	None
maxbin.165	91.84	1.62	d__Bacteria;p__Firmicutes_A;c__Clostridia;o__Lachnospirales;f__Lachnospiraceae;g__Ruminococcus_B;s__	None	None	None	None	None	None	None	None	taxonomic classification fully defined by topology	None	None
maxbin.148	91.85	2.25	d__Bacteria;p__Firmicutes;c__Bacilli;o__RF39;f__UBA660;g__UBA2730;s__	None	None	None	None	None	None	None	None	taxonomic novelty determined using RED	None	None
maxbin.162	92.04	1.34	d__Bacteria;p__Firmicutes_A;c__Clostridia;o__Oscillospirales;f__DTU089;g__Acutalibacter;s__Acutalibacter muris	GCF_002201475.1	d__Bacteria;p__Firmicutes_A;c__Clostridia;o__Oscillospirales;f__DTU089;g__Acutalibacter;s__Acutalibacter muris	97.79	0.92	GCF_002201475.1	d__Bacteria;p__Firmicutes_A;c__Clostridia;o__Oscillospirales;f__DTU089;g__Acutalibacter;s__Acutalibacter muris	97.79	0.92	ANI/Placement	topological placement and ANI have congruent species assignments
maxbin.041	92.13	1.12	d__Bacteria;p__Firmicutes;c__Bacilli;o__RF39;f__UBA660;g__CAG-776;s__	None	None	None	None	None	None	None	None	taxonomic novelty determined using RED	None	None
maxbin.028	92.26	1.85	d__Bacteria;p__Bacteroidota;c__Bacteroidia;o__Bacteroidales;f__Muribaculaceae;g__CAG-873;s__	None	None	None	None	None	None	None	None	taxonomic classification fully defined by topology	None	None
maxbin.161	92.43	0.22	d__Bacteria;p__Firmicutes_A;c__Clostridia;o__Oscillospirales;f__Oscillospiraceae;g__UBA9475;s__	None	None	None	None	None	None	None	None	taxonomic novelty determined using RED	None	None
maxbin.143	92.99	2.91	d__Bacteria;p__Firmicutes_A;c__Clostridia;o__Lachnospirales;f__Lachnospiraceae;g__CAG-95;s__	None	None	None	None	None	None	None	None	taxonomic classification fully defined by topology	None	None
maxbin.051	93.15	2.42	d__Bacteria;p__Firmicutes_A;c__Clostridia;o__4C28d-15;f__CAG-727;g__UBA11940;s__	None	None	None	None	None	None	None	None	taxonomic novelty determined using RED	None	None
maxbin.029	93.18	7.93	d__Bacteria;p__Firmicutes_A;c__Clostridia;o__Lachnospirales;f__Lachnospiraceae;g__CAG-65;s__	None	None	None	None	None	None	None	None	taxonomic classification fully defined by topology	None	None
maxbin.042	93.81	4.02	d__Bacteria;p__Firmicutes_A;c__Clostridia;o__Lachnospirales;f__Lachnospiraceae;g__Ruminococcus_B;s__GCF_000364245.1	GCF_000364245.1	d__Bacteria;p__Firmicutes_A;c__Clostridia;o__Lachnospirales;f__Lachnospiraceae;g__Ruminococcus_B;s__	96.66	0.72	GCF_000364245.1	d__Bacteria;p__Firmicutes_A;c__Clostridia;o__Lachnospirales;f__Lachnospiraceae;g__Ruminococcus_B;s__	96.66	0.72	ANI/Placement	topological placement and ANI have congruent species assignments
maxbin.008	93.82	5.17	d__Bacteria;p__Firmicutes_A;c__Clostridia;o__Lachnospirales;f__Lachnospiraceae;g__14-2;s__GCF_000403315.2	GCF_000403315.2	d__Bacteria;p__Firmicutes_A;c__Clostridia;o__Lachnospirales;f__Lachnospiraceae;g__14-2;s__	98.04	0.85	GCF_000403315.2	d__Bacteria;p__Firmicutes_A;c__Clostridia;o__Lachnospirales;f__Lachnospiraceae;g__14-2;s__	98.04	0.85	ANI/Placement	topological placement and ANI have congruent species assignments
maxbin.030	94.02	3.73	d__Bacteria;p__Firmicutes_A;c__Clostridia;o__Lachnospirales;f__Lachnospiraceae;g__Eubacterium_G;s__	None	None	None	None	None	None	None	None	taxonomic classification fully defined by topology	None	None
maxbin.087	94.05	2.12	d__Bacteria;p__Firmicutes_A;c__Clostridia;o__Lachnospirales;f__Lachnospiraceae;g__;s__	None	None	None	None	None	None	None	None	taxonomic classification fully defined by topology	None	None
maxbin.019	94.32	1.91	d__Bacteria;p__Firmicutes_A;c__Clostridia;o__Lachnospirales;f__Lachnospiraceae;g__14-2;s__	None	None	None	None	None	None	None	None	taxonomic classification fully defined by topology	None	None
maxbin.064	94.46	1.31	d__Bacteria;p__Firmicutes_A;c__Clostridia;o__Oscillospirales;f__Oscillospiraceae;g__Oscillibacter;s__	None	None	None	None	None	None	None	None	taxonomic classification fully defined by topology	None	None
maxbin.033	94.67	9.5	d__Bacteria;p__Firmicutes_A;c__Clostridia;o__Oscillospirales;f__Oscillospiraceae;g__;s__	None	None	None	None	None	None	None	None	taxonomic classification fully defined by topology	None	None
maxbin.021	95.05	2.27	d__Bacteria;p__Firmicutes_A;c__Clostridia;o__Lachnospirales;f__Lachnospiraceae;g__Eubacterium_J;s__	None	None	None	None	None	None	None	None	taxonomic novelty determined using RED	None	None
maxbin.038	95.05	2.02	d__Bacteria;p__Firmicutes_A;c__Clostridia;o__Lachnospirales;f__Lachnospiraceae;g__14-2;s__	None	None	None	None	None	None	None	None	taxonomic classification fully defined by topology	None	None
maxbin.125	95.32	2.94	d__Bacteria;p__Firmicutes_A;c__Clostridia;o__Lachnospirales;f__Lachnospiraceae;g__Dorea;s__	None	None	None	None	None	None	None	None	taxonomic classification fully defined by topology	None	None
maxbin.023	95.35	3.9	d__Bacteria;p__Bacteroidota;c__Bacteroidia;o__Bacteroidales;f__Muribaculaceae;g__CAG-1031;s__	None	None	None	None	None	None	None	None	taxonomic classification fully defined by topology	None	None
maxbin.155	95.41	3.56	d__Bacteria;p__Firmicutes_A;c__Clostridia;o__Lachnospirales;f__Lachnospiraceae;g__Eubacterium_J;s__	None	None	None	None	None	None	None	None	taxonomic novelty determined using RED	None	None
maxbin.101	95.73	0.95	d__Bacteria;p__Firmicutes_A;c__Clostridia;o__Lachnospirales;f__Lachnospiraceae;g__UBA11957;s__	None	None	None	None	None	None	None	None	taxonomic novelty determined using RED	None	None
maxbin.146	95.79	4.21	d__Bacteria;p__Firmicutes_A;c__Clostridia;o__Lachnospirales;f__Lachnospiraceae;g__UBA3282;s__	None	None	None	None	None	None	None	None	taxonomic classification fully defined by topology	None	None
maxbin.122	95.88	3.64	d__Bacteria;p__Firmicutes_A;c__Clostridia;o__Lachnospirales;f__Lachnospiraceae;g__CAG-95;s__	None	None	None	None	None	None	None	None	taxonomic classification fully defined by topology	None	None
maxbin.056	95.97	2.33	d__Bacteria;p__Firmicutes_A;c__Clostridia;o__Lachnospirales;f__Lachnospiraceae;g__UBA3282;s__	None	None	None	None	None	None	None	None	taxonomic classification fully defined by topology	None	None
maxbin.102	95.97	0.95	d__Bacteria;p__Firmicutes_A;c__Clostridia;o__Oscillospirales;f__Oscillospiraceae;g__UBA9475;s__	None	None	None	None	None	None	None	None	taxonomic novelty determined using RED	None	None
maxbin.113	96	0.11	d__Bacteria;p__Firmicutes;c__Bacilli;o__Acholeplasmatales;f__CAG-307;g__UBA7004;s__	None	None	None	None	None	None	None	None	taxonomic novelty determined using RED	None	None
maxbin.144	96.18	1.77	d__Bacteria;p__Firmicutes_A;c__Clostridia;o__Lachnospirales;f__Lachnospiraceae;g__CAG-65;s__	None	None	None	None	None	None	None	None	taxonomic classification fully defined by topology	None	None
maxbin.136	96.23	5.53	d__Bacteria;p__Firmicutes_A;c__Clostridia;o__Lachnospirales;f__Lachnospiraceae;g__COE1;s__	None	None	None	None	None	None	None	None	taxonomic classification fully defined by topology	None	None
maxbin.092	96.33	4.15	d__Bacteria;p__Firmicutes_A;c__Clostridia;o__Lachnospirales;f__Lachnospiraceae;g__UBA9502;s__	None	None	None	None	None	None	None	None	taxonomic novelty determined using RED	None	None
maxbin.039	96.46	2.67	d__Bacteria;p__Firmicutes_A;c__Clostridia;o__Lachnospirales;f__Lachnospiraceae;g__;s__	None	None	None	None	None	None	None	None	taxonomic classification fully defined by topology	None	None
maxbin.127	96.52	4.51	d__Bacteria;p__Firmicutes_A;c__Clostridia;o__Lachnospirales;f__Lachnospiraceae;g__CAG-65;s__	None	None	None	None	None	None	None	None	taxonomic classification fully defined by topology	None	None
maxbin.066	96.64	0	d__Bacteria;p__Firmicutes_A;c__Clostridia;o__Oscillospirales;f__Ruminococcaceae;g__UBA946;s__	None	None	None	None	None	None	None	None	taxonomic novelty determined using RED	None	None
maxbin.151	96.64	1.94	d__Bacteria;p__Firmicutes_A;c__Clostridia;o__Oscillospirales;f__DTU089;g__Eubacterium_R;s__	None	None	None	None	None	None	None	None	taxonomic classification fully defined by topology	None	None
maxbin.012	96.68	2.78	d__Bacteria;p__Firmicutes_A;c__Clostridia;o__Lachnospirales;f__Lachnospiraceae;g__COE1;s__	None	None	None	None	None	None	None	None	taxonomic classification fully defined by topology	None	None
maxbin.035	96.79	2.3	d__Bacteria;p__Firmicutes_A;c__Clostridia;o__Lachnospirales;f__Lachnospiraceae;g__28-4;s__	None	None	None	None	None	None	None	None	taxonomic classification fully defined by topology	None	None
maxbin.006	96.8	2.01	d__Bacteria;p__Firmicutes_A;c__Clostridia;o__Lachnospirales;f__Lachnospiraceae;g__;s__	None	None	None	None	None	None	None	None	taxonomic novelty determined using RED	None	None
maxbin.010	97.15	0.16	d__Bacteria;p__Firmicutes_A;c__Clostridia;o__Lachnospirales;f__Lachnospiraceae;g__CAG-56;s__	None	None	None	None	None	None	None	None	taxonomic classification fully defined by topology	None	None
maxbin.016	97.2	5.72	d__Bacteria;p__Firmicutes_A;c__Clostridia;o__Lachnospirales;f__Lachnospiraceae;g__CAG-95;s__	None	None	None	None	None	None	None	None	taxonomic classification fully defined by topology	None	None
maxbin.020	97.41	1.72	d__Bacteria;p__Firmicutes_A;c__Clostridia;o__Lachnospirales;f__Lachnospiraceae;g__;s__	None	None	None	None	None	None	None	None	taxonomic novelty determined using RED	None	None
maxbin.181	97.43	0	d__Bacteria;p__Firmicutes_A;c__Clostridia;o__Clostridiales;f__Clostridiaceae;g__Clostridium;s__	None	None	None	None	None	None	None	None	taxonomic classification fully defined by topology	None	None
maxbin.026	97.47	2.22	d__Bacteria;p__Firmicutes_A;c__Clostridia;o__Lachnospirales;f__Lachnospiraceae;g__;s__	None	None	None	None	None	None	None	None	taxonomic novelty determined using RED	None	None
maxbin.141	97.49	2	d__Bacteria;p__Firmicutes_A;c__Clostridia;o__Lachnospirales;f__Lachnospiraceae;g__;s__	None	None	None	None	None	None	None	None	taxonomic classification fully defined by topology	None	None
maxbin.163	97.68	0	d__Bacteria;p__Firmicutes_A;c__Clostridia;o__Oscillospirales;f__Ruminococcaceae;g__UBA1394;s__	None	None	None	None	None	None	None	None	taxonomic classification fully defined by topology	None	None
maxbin.153	97.89	5.18	d__Bacteria;p__Firmicutes_A;c__Clostridia;o__Lachnospirales;f__Lachnospiraceae;g__14-2;s__	None	None	None	None	None	None	None	None	taxonomic classification fully defined by topology	None	None
maxbin.011	97.99	1.57	d__Bacteria;p__Firmicutes_A;c__Clostridia;o__Lachnospirales;f__Lachnospiraceae;g__Lachnospira;s__	None	None	None	None	None	None	None	None	taxonomic classification fully defined by topology	None	None
maxbin.004	98.15	2.01	d__Bacteria;p__Firmicutes_A;c__Clostridia;o__Oscillospirales;f__Oscillospiraceae;g__UBA9475;s__	None	None	None	None	None	None	None	None	taxonomic novelty determined using RED	None	None
maxbin.150	98.16	2.41	d__Bacteria;p__Firmicutes_A;c__Clostridia;o__Lachnospirales;f__Lachnospiraceae;g__CAG-65;s__	None	None	None	None	None	None	None	None	taxonomic classification fully defined by topology	None	None
maxbin.170	98.2	3.6	d__Bacteria;p__Firmicutes_A;c__Clostridia;o__Lachnospirales;f__Lachnospiraceae;g__TF01-11;s__	None	None	None	None	None	None	None	None	taxonomic classification fully defined by topology	None	None
maxbin.156	98.25	1.81	d__Bacteria;p__Firmicutes_A;c__Clostridia;o__Lachnospirales;f__Lachnospiraceae;g__Dorea;s__	None	None	None	None	None	None	None	None	taxonomic classification fully defined by topology	None	None
maxbin.007	98.28	3.45	d__Bacteria;p__Firmicutes_A;c__Clostridia;o__Oscillospirales;f__DTU089;g__Acutalibacter;s__	None	None	None	None	None	None	None	None	taxonomic novelty determined using RED	None	None
maxbin.017	98.32	4.27	d__Bacteria;p__Firmicutes_A;c__Clostridia;o__Lachnospirales;f__Lachnospiraceae;g__Eubacterium_F;s__	None	None	None	None	None	None	None	None	taxonomic classification fully defined by topology	None	None
maxbin.124	98.56	1.25	d__Bacteria;p__Firmicutes_A;c__Clostridia;o__Lachnospirales;f__Lachnospiraceae;g__;s__	None	None	None	None	None	None	None	None	taxonomic novelty determined using RED	None	None
maxbin.133	98.56	1.27	d__Bacteria;p__Firmicutes_A;c__Clostridia;o__Lachnospirales;f__Lachnospiraceae;g__UBA7182;s__	None	None	None	None	None	None	None	None	taxonomic classification fully defined by topology	None	None
maxbin.074	98.58	1.81	d__Bacteria;p__Firmicutes_A;c__Clostridia;o__Lachnospirales;f__Lachnospiraceae;g__UBA9502;s__	None	None	None	None	None	None	None	None	taxonomic novelty determined using RED	None	None
maxbin.116	98.66	0.67	d__Bacteria;p__Firmicutes_A;c__Clostridia;o__Lachnospirales;f__Lachnospiraceae;g__Eubacterium_F;s__	None	None	None	None	None	None	None	None	taxonomic classification fully defined by topology	None	None
maxbin.055	98.73	3.28	d__Bacteria;p__Firmicutes_A;c__Clostridia;o__Lachnospirales;f__Lachnospiraceae;g__UBA9502;s__	None	None	None	None	None	None	None	None	taxonomic novelty determined using RED	None	None
maxbin.002	98.86	0.76	d__Bacteria;p__Firmicutes;c__Bacilli;o__Lactobacillales;f__Streptococcaceae;g__Lactococcus;s__Lactococcus lactis_A	GCF_001622305.1	d__Bacteria;p__Firmicutes;c__Bacilli;o__Lactobacillales;f__Streptococcaceae;g__Lactococcus;s__Lactococcus lactis_A	98.33	0.86	GCF_001622305.1	d__Bacteria;p__Firmicutes;c__Bacilli;o__Lactobacillales;f__Streptococcaceae;g__Lactococcus;s__Lactococcus lactis_A	98.33	0.86	ANI/Placement	topological placement and ANI have congruent species assignments
maxbin.022	98.88	2.57	d__Bacteria;p__Firmicutes_A;c__Clostridia;o__Lachnospirales;f__Lachnospiraceae;g__;s__	None	None	None	None	None	None	None	None	taxonomic novelty determined using RED	None	None
maxbin.018	98.99	0.27	d__Bacteria;p__Actinobacteriota;c__Coriobacteriia;o__Coriobacteriales;f__Eggerthellaceae;g__;s__	None	None	None	None	None	None	None	None	taxonomic classification fully defined by topology	None	None
maxbin.013	99.06	0.61	d__Bacteria;p__Bacteroidota;c__Bacteroidia;o__Bacteroidales;f__Bacteroidaceae;g__Bacteroides;s__Bacteroides thetaiotaomicron	GCF_000011065.1	d__Bacteria;p__Bacteroidota;c__Bacteroidia;o__Bacteroidales;f__Bacteroidaceae;g__Bacteroides;s__Bacteroides thetaiotaomicron	98.01	0.8	GCF_000011065.1	d__Bacteria;p__Bacteroidota;c__Bacteroidia;o__Bacteroidales;f__Bacteroidaceae;g__Bacteroides;s__Bacteroides thetaiotaomicron	98.01	0.8	ANI/Placement	topological placement and ANI have congruent species assignments
maxbin.138	99.19	2.42	d__Bacteria;p__Actinobacteriota;c__Coriobacteriia;o__Coriobacteriales;f__Eggerthellaceae;g__;s__	None	None	None	None	None	None	None	None	taxonomic classification fully defined by topology	None	None
maxbin.032	99.35	3.98	d__Bacteria;p__Firmicutes_A;c__Clostridia;o__Lachnospirales;f__Lachnospiraceae;g__CAG-65;s__	None	None	None	None	None	None	None	None	taxonomic classification fully defined by topology	None	None
maxbin.034	99.37	0.47	d__Bacteria;p__Firmicutes_A;c__Clostridia;o__Lachnospirales;f__Lachnospiraceae;g__UBA9502;s__	None	None	None	None	None	None	None	None	taxonomic novelty determined using RED	None	None
maxbin.043	99.37	1.34	d__Bacteria;p__Firmicutes_A;c__Clostridia;o__Lachnospirales;f__Lachnospiraceae;g__UBA7160;s__	None	None	None	None	None	None	None	None	taxonomic novelty determined using RED	None	None
maxbin.049	99.72	0	d__Bacteria;p__Actinobacteriota;c__Coriobacteriia;o__Coriobacteriales;f__Eggerthellaceae;g__;s__	None	None	None	None	None	None	None	None	taxonomic classification fully defined by topology	None	None
maxbin.015	100	0	d__Bacteria;p__Firmicutes;c__Bacilli;o__Erysipelotrichales;f__Erysipelatoclostridiaceae;g__Erysipelatoclostridium;s__Erysipelatoclostridium cocleatum	GCF_900102365.1	d__Bacteria;p__Firmicutes;c__Bacilli;o__Erysipelotrichales;f__Erysipelatoclostridiaceae;g__Erysipelatoclostridium;s__Erysipelatoclostridium cocleatum	98.07	0.84	GCF_900102365.1	d__Bacteria;p__Firmicutes;c__Bacilli;o__Erysipelotrichales;f__Erysipelatoclostridiaceae;g__Erysipelatoclostridium;s__Erysipelatoclostridium cocleatum	98.07	0.84	ANI/Placement	topological placement and ANI have congruent species assignments

## Sheet: Tab 5
Tab 5: Summary of p-value and p-adjust value of the MAGs that were differentially abundant (Wilcoxon rank sum test, p < 0.05, FDR<0.1) in different groups.
MAGs	p.value(Lam vs T4)	p-adjust(Lam vs T4)	p.value(Lam vs T10)	p-adjust(Lam vs T10)	p.value(T4 vs T10)	p-adjust(T4 vs T10)
Lactococcus lactis_A	0.00749496	0.0075	NA	NA	0.00749496	0.0075
Lactobacillus johnsonii	0.00793651	0.024	0.031746	0.048	0.84127	0.841
CAG-1031 maxbin.009	0.00793651	0.024	0.0952381	0.143	0.547619	0.548
maxbin.020	0.00793651	0.024	0.031746	0.048	0.0555556	0.056
maxbin.026	0.00793651	0.024	0.309524	0.31	0.0952381	0.143
maxbin.034	0.00793651	0.024	0.150794	0.226	0.309524	0.31
maxbin.087	0.00793651	0.012	0.00793651	0.012	0.116074	0.116
CAG-1031 maxbin.121	0.00793651	0.024	0.015873	0.024	0.547619	0.548
maxbin.152	0.00793651	0.012	0.00793651	0.012	0.753298	0.753
Weissella cibaria	0.0109095	0.011	0.00993701	0.011	0.0111594	0.011
maxbin.007	0.015873	0.048	0.420635	0.421	0.0952381	0.143
maxbin.029	0.015873	0.048	0.547619	0.548	0.0555556	0.083
maxbin.057	0.015873	0.048	1	1	0.150794	0.226
maxbin.062	0.015873	0.048	0.420635	0.421	0.309524	0.421
maxbin.071	0.015873	0.048	0.0952381	0.143	0.420635	0.421
maxbin.123	0.015873	0.016	0.00793651	0.016	0.0159707	0.016
maxbin.067	0.0231856	0.067	0.121335	0.121	0.0449086	0.067
maxbin.004	0.031746	0.083	0.0555556	0.083	0.150794	0.151
maxbin.014	0.031746	0.048	0.031746	0.048	0.222222	0.222
maxbin.017	0.031746	0.095	0.222222	0.333	0.547619	0.548
maxbin.124	0.031746	0.095	0.150794	0.226	0.84127	0.841
maxbin.133	0.031746	0.095	0.690476	0.69	0.0952381	0.143
maxbin.033	0.0555556	0.083	0.015873	0.048	0.690476	0.69
maxbin.044	0.0555556	0.083	0.015873	0.048	0.150794	0.151
maxbin.157	0.0936926	0.094	0.00793651	0.024	0.0570079	0.086
maxbin.011	0.150794	0.226	0.031746	0.095	1	1
maxbin.043	0.150794	0.151	0.00793651	0.012	0.00793651	0.012
maxbin.141	0.150794	0.226	0.00793651	0.024	0.690476	0.69
maxbin.166	0.309524	0.31	0.00793651	0.024	0.0555556	0.083
maxbin.135	0.547619	0.548	0.150794	0.226	0.031746	0.095
maxbin.151	0.547619	0.548	0.00793651	0.024	0.0555556	0.083
maxbin.019	0.690476	0.69	0.0555556	0.083	0.015873	0.048
maxbin.056	0.690476	0.841	0.031746	0.095	0.84127	0.841
P-value by Wilcoxon rank sum test
p-adjust value by Wilcoxon rank sum test corrected using Benjamini and Hochberg(BH or "fdr") method

## Sheet: Tab 6
Tab 6: Summary of abundances (RPKM) of KEGG annotations for the L. johnsonii MAG in different samples.
	Lam					T10					T4
KEGG Functions	Lam_16	Lam_20	Lam_32	Lam_34	Lam_4	T10_12	T10_14	T10_56	T10_58	T10_60	T4_10	T4_36	T4_38	T4_52	T4_6
unknown	35218.3	23506.8	3973.14	34167.8	28672.2	204.758	18530.7	264.328	166.945	666.282	2026.98	751.994	551.307	0	2048.97
1-acyl-sn-glycerol-3-phosphate acyltransferase [EC:2.3.1.51]	71.241	37.997	9.013	68.414	58.667	0.582	42.293	1.324	0	1.255	2.821	0.797	1.191	0	3.564
1-deoxy-D-xylulose-5-phosphate synthase [EC:2.2.1.7]	30.094	19.315	3.869	32.196	26.31	0.224	18.405	0.243	0.107	0.541	1.464	0.768	0.593	0	1.768
1-phosphofructokinase [EC:2.7.1.56]	105.272	72.246	13.963	104.592	81.712	0.406	65.447	0.547	0.33	1.7	5.995	5.599	1.421	0	5.234
1,4-dihydroxy-2-naphthoate octaprenyltransferase [EC:2.5.1.-]	70.371	45.73	8.476	67.3	61.217	0.456	37.871	0.232	0.255	1.568	4.526	0.657	1.628	0	4.191
16S rRNA processing protein RimM	33.951	17.595	3.162	28.434	28.21	0.054	17.144	0.492	0.09	0.657	1.618	0.388	0.751	0	0.682
2,5-diketo-D-gluconate reductase A [EC:1.1.1.274]	48.396	36.646	5.038	47.541	43.879	0.257	26.88	0.736	0.216	0.481	3.006	1.082	0.375	0	3.108
2',3'-cyclic-nucleotide 2'-phosphodiesterase [EC:3.1.4.16]	24.337	17.241	3.081	24.816	21.094	0.18	13.406	0.301	0.12	0.827	1.363	0.345	0.834	0	2.016
3-dehydroquinate dehydratase I [EC:4.2.1.10]	32.671	18.023	2.116	29.924	28.902	0.134	15.549	0.509	0.112	0.817	2.541	0.644	0.622	0	1.906
3-oxoacyl-[acyl-carrier protein] reductase [EC:1.1.1.100]	31.627	16.476	3.831	35.794	27.16	0.27	18.912	0.235	0.193	1.516	1.891	1.205	0.717	0	2.013
4-carboxymuconolactone decarboxylase [EC:4.1.1.44]	110.741	66.598	9.886	102.229	91.141	0.362	53.669	0.313	0.227	1.865	5.862	1.813	2.801	0	4.118
4-methyl-5(b-hydroxyethyl)-thiazole monophosphate biosynthesis	94.684	52.541	10.564	94.71	77.177	1.071	65.043	0.772	0	1.446	3.638	3.638	2.347	0	3.485
4-nitrophenyl phosphatase [EC:3.1.3.41]	26.534	17.208	2.324	27.058	23.89	0.072	17.484	0.273	0.06	0.389	1.42	0.95	1.084	0	1.534
4-oxalocrotonate tautomerase [EC:5.3.2.-]	43.732	23.27	5.172	42.116	33.534	0.625	18.275	0.475	0	1.059	2.717	0	0.363	0	5.189
5-formyltetrahydrofolate cyclo-ligase [EC:6.3.3.2]	32.073	21.101	4.331	29.983	25.408	0.082	16.266	0.125	0.137	0.557	1.43	0.791	0.573	0	2.211
5-methyltetrahydropteroyltriglutamate--homocysteine	34.335	25.278	3.584	36.988	26.264	0.355	20.483	0.193	0.212	0.378	1.362	0.365	0.706	0	2.284
5'-nucleotidase [EC:3.1.3.5]	73.241	53.164	6.015	66.223	66.396	0.348	44.485	0.253	0.227	1.529	4.249	2.604	0.315	0	5.413
6-phospho-beta-galactosidase [EC:3.2.1.85]	27.532	17.776	2.697	26.851	24.689	0.02	14.702	0.21	0.033	0.641	0.996	0.521	0.96	0	1.651
6-phospho-beta-glucosidase [EC:3.2.1.86]	247.904	163.552	25.755	238.912	198.124	2.004	142.589	2.48	0.887	6.198	13.431	5.816	3.29	0	15.425
6-phosphofructokinase [EC:2.7.1.11]	21.866	17.663	2.777	24.895	21.8	0.176	13.454	0	0.147	0.318	1.065	0.352	0.612	0	1.622
6-phosphogluconate dehydrogenase [EC:1.1.1.44]	42.551	26.377	3.412	38.405	32.545	0.425	20.199	0.4	0.068	1.18	2.433	0.876	1.034	0	3.234
6-phosphogluconolactonase [EC:3.1.1.31]	36.481	16.609	3.75	26.094	27.428	0.119	16.737	0.181	0.595	0.482	1.876	0.57	0.551	0	1.314
7,8-dihydro-8-oxoguanine triphosphatase [EC:3.6.1.-]	32.774	22.314	3.263	31.937	28.578	0.064	14.15	0.679	0	0.691	0.807	0.92	0.296	0	2.622
ABC-2 type transport system ATP-binding protein	175.256	114.569	18.428	174.917	142.581	0.67	89.948	1.24	1.343	3.689	11.015	2.942	3.861	0	7.048
ABC-2 type transport system permease protein	307.63	193.87	32.262	301.2	237.028	1.428	155.637	3.347	0.837	6.208	17.701	5.239	3.875	0	17.214
accessory secretory protein Asp1	38.597	24.346	4.375	33.315	28.858	0.149	16.093	0.454	0.125	0.833	1.738	0.851	0.692	0	1.503
accessory secretory protein Asp2	32.352	21.786	4.519	34.011	28.808	0.036	17.064	0.36	0.091	0.419	1.525	0.831	0.465	0	1.814
accessory secretory protein Asp3	34.374	22.169	5.418	35.671	27.675	0.186	17.94	0.094	0.207	0.337	1.276	1.343	0.432	0	1.571
acetaldehyde dehydrogenase / alcohol dehydrogenase [EC:1.2.1.10	25.545	16.126	2.675	25.881	19.772	0.097	17.756	0.279	0.108	0.511	1.414	0.544	0.576	0	1.687
acetate kinase [EC:2.7.2.1]	54.258	36.652	6.291	57.125	48.473	0.284	33.563	0.504	0.237	1.088	4.399	1.313	1.259	0	3.136
acetolactate decarboxylase [EC:4.1.1.5]	27.799	19.431	2.994	28.391	21.93	0.153	14.611	0.116	0.256	0.622	1.391	0.46	1.333	0	2.36
acetolactate synthase I/II/III large subunit [EC:2.2.1.6]	23.812	17.152	3.149	23.892	19.485	0.251	14.426	0.255	0.084	0.408	1.032	1.046	0.389	0	1.588
acetyl-CoA C-acetyltransferase [EC:2.3.1.9]	31.22	20.93	3.953	30.189	25.635	0.169	16.954	0.257	0.483	0.784	1.6	0.985	0.168	0	1.639
acyl carrier protein	40.714	23.883	2.438	34.152	38.216	0.463	19.111	0.176	0.387	0.314	2.378	0	0.538	0	2.562
acylphosphatase [EC:3.6.1.7]	63.844	44.014	7.16	60.788	48.036	0.659	30.879	0.863	1.062	2.001	2.981	2.047	0	0	2.425
adenine deaminase [EC:3.5.4.2]	40.239	27.725	4.203	41.735	31.956	0.268	21.174	0.408	0.237	0.513	2.944	0.872	0.586	0	3.02
adenine phosphoribosyltransferase [EC:2.4.2.7]	26.314	17.873	2.805	31.36	25.879	0.053	17.407	0.081	0.178	0.289	1.6	0.384	1.361	0	1.6
adenosine deaminase [EC:3.5.4.4]	174.867	117.374	19.81	171.746	130.502	0.73	86.351	0.878	0.271	3.264	11.133	2.374	1.088	0	10.284
adenylate kinase [EC:2.7.4.3]	28.085	21.066	4.4	32.395	26.522	0.258	21.672	0.327	0.216	0.524	0.952	1.137	0.2	0	2.312
adenylosuccinate lyase [EC:4.3.2.2]	30.204	18.496	3.788	31.464	25.079	0.26	18.588	0.165	0.254	0.559	1.235	0.417	1.109	0	2.059
adenylosuccinate synthase [EC:6.3.4.4]	28.91	18.23	2.624	30.187	26.738	0.283	17.25	0.1	0.109	0.827	1.413	0.524	0.658	0	1.689
ADP-ribose pyrophosphatase [EC:3.6.1.13]	33.558	22.28	2.626	30.915	25.874	0.1	18.869	0.076	0	0.608	3.074	0.719	0.347	0	1.814
alanine racemase [EC:5.1.1.1]	36.74	25.299	5.351	38.841	31.934	0.174	19.161	0.189	0.249	0.708	1.965	0.896	0.982	0	1.691
alanyl-tRNA synthetase [EC:6.1.1.7]	67.967	46.902	8.327	71.854	57.239	0.307	32.043	0.543	0.395	1.646	3.082	1.494	0.841	0	5.451
alcohol dehydrogenase [EC:1.1.1.1]	45.729	35.999	6.38	53.754	42.325	0.248	31.322	0.15	0.607	0.849	1.33	1.347	0.499	0	3.652
aldose 1-epimerase [EC:5.1.3.3]	88.978	62.297	10.511	90.25	74.76	0.86	44.796	0.374	0.185	1.105	4.929	2.254	2.696	0	4.144
alpha-glucosidase [EC:3.2.1.20]	72.695	45.566	7.559	68.925	56.172	0.266	36.62	0.443	0.223	1.31	3.862	1.541	0.984	0	3.537
amino acid transporter, AAT family	183.441	121.233	18.221	166.975	150.162	0.706	103.058	2.721	0.631	4.12	10.002	4.861	3.845	0	12.183
aminoglycoside 3'-phosphotransferase [EC:2.7.1.95]	35.901	20.674	4.415	36.244	25.993	0.179	17.54	0.109	0.179	0.63	0.792	1.462	0.914	0	1.528
aminoglycoside N3'-acetyltransferase [EC:2.3.1.81]	27.345	17.566	2.809	27.541	17.757	0.083	12.058	0.189	0.069	0.787	1.705	1.296	0.193	0	1.968
aminopeptidase N [EC:3.4.11.2]	47.368	32.02	4.75	53.491	38.35	0.215	25.195	0.345	0.619	0.677	2.356	1.607	0.303	0	3.772
aminotransferase [EC:2.6.1.-]	25.954	15.885	2.678	24.175	20.599	0.142	13.961	0.108	0.119	0.611	0.9	0.627	0.11	0	1.764
anaerobic ribonucleoside-triphosphate reductase activating protein	41.569	26.434	4.86	41.632	32.562	0.039	20.935	0.3	0	0.427	1.494	1.041	0.183	0	2.18
anti-repressor protein	22.368	15.947	2.708	21.652	20.563	0.187	16.447	0.456	0	0.61	1.541	0.541	0.174	0	1.364
arginyl-tRNA synthetase [EC:6.1.1.19]	31.824	20.339	4.176	33.208	25.544	0.136	16.692	0.502	0.227	0.631	2.025	0.84	0.315	0	1.412
asparagine synthase (glutamine-hydrolysing) [EC:6.3.5.4]	71.662	43.887	6.954	71.358	56.902	0.474	38.039	0.5	0.412	1.753	3.84	1.877	1.153	0	3.436
asparaginyl-tRNA synthetase [EC:6.1.1.22]	23.809	14.374	2.899	24.173	20.655	0.087	13.108	0.231	0.181	0.587	0.856	0.052	0.251	0	1.506
aspartate carbamoyltransferase catalytic subunit [EC:2.1.3.2]	77.929	52.189	8.179	67.087	54.92	0.037	33.379	0.224	0.184	1.623	4.919	0.442	1.189	0	3.106
aspartate racemase [EC:5.1.1.13]	37.337	25.973	3.837	34.42	28.478	0.15	16.576	0.057	0.376	0.559	2.49	0.541	0.871	0	2.787
aspartyl-tRNA synthetase [EC:6.1.1.12]	22.877	14.345	2.944	25.05	20.769	0.182	13.463	0.162	0.127	0.329	1.175	1.021	0.423	0	1.199
aspartyl-tRNA(Asn)/glutamyl-tRNA (Gln) amidotransferase subunit A	30.439	21.658	3.938	34.385	26.302	0.312	18.241	0.178	0.033	0.9	1.605	0.751	0.726	0	1.544
aspartyl-tRNA(Asn)/glutamyl-tRNA (Gln) amidotransferase subunit B	76.403	56.707	8.638	72.925	59.473	0.465	47.442	0.78	0.401	1.458	4.463	1.119	1.493	0	4.559
aspartyl-tRNA(Asn)/glutamyl-tRNA (Gln) amidotransferase subunit C	36.769	24.65	4.888	49.907	43.455	0.186	21.393	0.565	0.155	1.258	2.201	1.338	1.293	0	2.936
ATP-binding cassette, sub-family F, member 3	30.252	17.037	3.178	31.106	24.075	0.257	16.568	0.078	0.201	0.512	1.927	0.743	0.598	0	1.249
ATP-binding cassette, subfamily B, bacterial	302.099	206.639	32.822	297.1	243.148	1.481	144.408	1.694	1.178	6.378	19.179	9.888	3.802	0	19.443
ATP-binding cassette, subfamily C, bacterial	129.395	93.875	15.095	131.277	104.865	0.486	69.129	0.629	0.636	2.077	7.58	2.553	2.594	0	7.086
ATP-dependent Clp protease ATP-binding subunit ClpC	60.916	41.388	7.204	64.355	53.548	0.459	36.448	0.447	0.223	1.075	3.603	1.427	0.419	0	4.059
ATP-dependent Clp protease ATP-binding subunit ClpE	88.203	60.908	10.01	89.86	73.189	0.504	49.415	0.662	0.426	1.914	3.858	2.89	1.653	0	4.704
ATP-dependent Clp protease ATP-binding subunit ClpX	27.488	17.061	4.011	25.496	20.303	0.133	16.774	0.169	0.111	0.662	1.686	0.641	0.619	0	1.475
ATP-dependent Clp protease, protease subunit [EC:3.4.21.92]	32.115	21.37	3.67	33.521	24.818	0.096	18.181	0.655	0	0.454	1.437	0.345	0.333	0	2.572
ATP-dependent DNA helicase DinG [EC:3.6.1.-]	23.958	15.765	2.343	23.129	20.38	0.07	12.57	0.167	0.033	0.474	1.373	0.192	0.394	0	1.516
ATP-dependent DNA helicase RecG [EC:3.6.1.-]	50.454	31.159	4.819	42.068	39.416	0.227	27.965	0.274	0.082	0.733	2.116	1.444	0.811	0	2.405
ATP-dependent DNA helicase RecQ [EC:3.6.1.-]	67.533	45.344	6.823	68.566	54.993	0.436	38.393	0.276	0.321	1.054	2.558	0.836	0.638	0	3.71
ATP-dependent helicase Lhr and Lhr-like helicase [EC:3.6.1.-]	29.567	18.433	3.503	29.884	24.408	0.089	16.516	0.269	0.106	0.514	2.04	0.943	0.411	0	1.741
ATP-dependent HslUV protease ATP-binding subunit HslU	27.69	19.679	2.518	28.23	23.775	0.242	16.055	0.276	0.034	0.765	1.434	0.533	0.468	0	1.817
ATP-dependent HslUV protease, peptidase subunit HslV [EC:3.4.25.-]	32.937	19.321	2.579	27.663	25.585	0.107	17.507	0.081	0.179	0.944	1.44	0.386	0.124	0	2.796
ATP-dependent RNA helicase DeaD	68.52	50.271	9.832	62.346	58.792	0.227	32.12	0.46	0.126	2.386	4.439	0.545	0.176	0	1.315
basic amino acid/polyamine antiporter, APA family	91.453	58.472	10.99	93.731	75.877	0.236	52.554	0.78	0.462	1.635	5.353	1.54	1.345	0	5.298
basic membrane protein A and related proteins	35.256	23.748	4.024	37.787	29.947	0	18.401	0.378	0.092	0.374	1.613	0.53	0	0	1.962
beta-fructofuranosidase [EC:3.2.1.26]	36.461	23.791	4.577	35.176	32.963	0.23	19.942	0.058	0.128	0.726	2.147	0.552	0.533	0	1.755
beta-galactosidase [EC:3.2.1.23]	190.972	126.071	20.078	191.129	156.772	1.358	97.092	1.49	0.588	3.629	11.367	3.722	1.506	0	10.33
beta-glucoside operon transcriptional antiterminator	61.6	39.927	6.109	61.417	47.785	0.249	30.665	0.159	0.334	1.33	4.009	1.129	0.52	0	3.29
beta-phosphoglucomutase [EC:5.4.2.6]	34.23	26.253	3.017	32.98	30.29	0.271	23.208	0.165	0.091	0.294	2.313	0.651	0.503	0	2.914
bifunctional protein GlmU [EC:2.7.7.23 2.3.1.157]	31.198	21.52	2.189	33.203	27.753	0.355	18.794	0.393	0.054	0.526	2.351	1.01	0.676	0	2.352
bleomycin hydrolase [EC:3.4.22.40]	202.485	130.442	21.988	194.795	166.245	0.78	112.674	1.72	0.299	4.197	12.613	3.118	3.677	0	14.273
branched-chain amino acid:cation transporter, LIVCS family	55.312	39.836	7.149	57.352	48.954	0.283	37.173	0.308	0.406	0.976	3.543	0.859	0.868	0	2.271
Ca2+-transporting ATPase [EC:3.6.3.8]	219.387	147.524	27.544	236.456	185.815	0.726	119.242	1.198	1.016	3.581	13.023	4.681	3.252	0	14.267
carbamoyl-phosphate synthase large subunit [EC:6.3.5.5]	71.371	48.932	8.23	75.216	60.137	0.347	40.478	0.623	0.329	1.237	3.982	0.914	0.962	0	4.415
carbamoyl-phosphate synthase small subunit [EC:6.3.5.5]	50.498	32.408	5.699	48.179	43.486	0.341	31.032	0.282	0.043	0.922	2.73	0.753	0.789	0	2.572
carboxyl-terminal processing protease [EC:3.4.21.102]	25.892	15.883	3.323	26.215	20.672	0.174	16.025	0.206	0.065	0.866	1.531	0.326	0.18	0	0.95
cardiolipin synthase [EC:2.7.8.-]	87.212	63.206	7.948	76.865	80.371	0.189	30.53	1.295	0.095	2.323	6.6	2.809	0.925	0	2.484
cation-transporting ATPase E [EC:3.6.3.-]	48.392	30.772	4.514	47.244	38.928	0.173	27.564	0.322	0.146	1.244	2.697	0.303	0.972	0	2.969
CDP-diacylglycerol--glycerol-3-phosphate 3-phosphatidyltransferase	33.329	23.622	4.502	31.764	25.933	0.349	15.01	0.455	0	0.946	2.523	0.36	0.579	0	2.445
cell division inhibitor SepF	89.523	52.576	16.176	85.73	78.869	0.189	60.69	0	0.275	1.182	3.274	0.395	0.382	0	14.035
cell division initiation protein	26.278	18.549	3.164	27.661	24.17	0.071	14.837	0.163	0.417	0.821	2.029	0.428	0.828	0	1.127
cell division protease FtsH [EC:3.4.24.-]	35.654	21.353	4.496	33.784	26.897	0.251	16.489	0.181	0.088	0.609	2.257	0.477	0.246	0	1.966
cell division protein DivIC	47.112	38.983	6.157	52.671	40.185	0.149	25.595	0.453	0.249	1.412	4.94	1.252	1.382	0	2.589
cell division protein FtsA	24.285	17.92	3.336	23.904	18.849	0.296	12.638	0.257	0.353	0.315	0.901	0.203	0.49	0	1.369
cell division protein FtsQ	31.362	19.615	3.489	29.842	23.634	0.166	15.213	0.252	0.166	0.269	1.1	1.274	0.231	0	0.995
cell division protein FtsW	65.119	50.051	9.782	77.901	60.429	0.102	39.492	0.117	0.257	1.576	4.211	1.613	0.714	0	2.203
cell division protein FtsZ	20.242	13.853	4.026	22.978	19.461	0.204	12.436	0	0.102	0.249	1.13	0.393	0.711	0	1.68
cell filamentation protein	33.201	21.499	3.847	30.653	24.239	0.301	15.866	0.61	0.251	1.087	2.457	1.205	0.466	0	1.427
central glycolytic genes regulator	27.676	18.924	2.952	28.803	23.075	0.082	16.687	0.29	0.046	0.554	1.465	0.72	0.38	0	1.81
chaperonin GroEL	25.962	16.76	3.163	26.233	19.57	0.172	14.85	0.079	0.058	0.467	1.771	0.58	0.2	0	1.799
choloylglycine hydrolase [EC:3.5.1.24]	63.906	42.78	8.231	63.597	54.869	0.361	33.283	0.776	0.158	1.296	3.18	1.08	0.704	0	3.214
chromosomal replication initiator protein	27.697	17.511	3.245	31.659	28.054	0.128	17.631	0.162	0.107	0.434	1.958	0.616	0.446	0	0.912
chromosome partitioning protein	42.849	32.078	5.522	44.745	34.623	0.545	23.937	0.387	0.121	0.886	2.7	1.048	0.338	0	2.126
chromosome partitioning protein, ParB family	97.15	63.396	11.995	90.927	75.958	0.638	49.8	0.582	0.373	2.204	5.444	1.61	0.592	0	5.899
chromosome segregation protein	80.157	49.281	9.446	75.829	67.665	0.455	41.606	0.288	0.506	1.1	4.285	1.152	0.855	0	4.567
CMP-binding protein	40.068	24.974	3.981	38.879	27.57	0.172	17.411	0.481	0.192	1.091	1.591	0.276	1.002	0	2.319
cold shock protein (beta-ribbon, CspA family)	20.825	16.021	0	13.616	18.425	0	14.589	0	0	0	4.234	0	0	0	1.412
competence protein CoiA	35.585	24.978	3.462	30.912	28.978	0.057	16.906	0.043	0.237	1.27	2.739	0.683	0.462	0	2.561
competence protein ComEA	47.051	30.075	2.721	52.063	51.923	0.143	23.033	1.297	0.714	0.58	3.449	0.343	0.442	0	3.38
competence protein ComEC	26.849	17.662	3.318	28.941	22.009	0.123	14.133	0.244	0.103	0.668	2.298	0.77	0.315	0	1.442
competence protein ComFA	34.579	22.131	3.954	33.014	26.605	0.118	18.731	0.108	0	0.577	2.096	0.683	0.495	0	1.797
competence protein ComFC	32.081	20.893	3.349	37.956	27.562	0.128	19.585	0.195	0	0.754	1.759	0.514	0	0	1.692
competence protein ComGA	76.013	45.835	6.423	73.325	63.136	0.543	46.284	0.462	0.206	1.737	4.272	1.297	0.421	0	5.089
competence protein ComGB	29.321	18.534	2.914	28.59	24.394	0.196	15.014	0.342	0.235	0.647	1.109	0.405	0.391	0	2.53
competence protein ComGC	33.891	25.317	3.562	36.675	32.049	0.284	20.359	0.432	0.475	0.642	1.946	0.683	0.66	0	2.845
competence protein ComGD	32.287	21.057	2.943	30.522	29.825	0.202	18.329	0.205	0.338	0.457	1.919	0.324	0.47	0	1.706
competence protein ComGF	82.384	51.701	6.858	82.84	67.589	0.608	48.69	0.532	0.152	1.874	5.501	1.277	0.423	0	5.094
copper homeostasis protein	37.832	23.613	4.305	35.029	27.56	0.264	17.26	0.134	0.221	0.835	1.948	0.317	0.409	0	3.132
CrcB protein	75.396	47.079	9.223	57.342	52.152	0.234	37.614	1.509	0.362	1.506	1.767	1.055	1.033	0	5.094
CTP synthase [EC:6.3.4.2]	25.94	18.147	2.742	26.856	22.575	0.181	17.678	0.1	0.357	0.311	1.402	0.592	0.381	0	1.532
cyclomaltodextrinase [EC:3.2.1.54]	29.409	20.02	3.104	30.065	25.614	0.082	18.282	0.251	0.193	0.76	1.905	0.198	0.268	0	1.827
cyclopropane-fatty-acyl-phospholipid synthase [EC:2.1.1.79]	23.959	16.647	2.85	22.534	20.106	0.146	13.535	0.296	0.203	0.494	1.382	0.759	0.508	0	1.459
cysteine desulfurase [EC:2.8.1.7]	92.476	55.895	10.79	93.083	76.808	0.548	47.535	0.861	0.305	1.618	5.073	1.054	1.287	0	5.802
cysteine desulfurase / selenocysteine lyase [EC:2.8.1.7 4.4.1.16]	25.205	17.636	2.459	26.374	23.583	0.045	13.665	0.207	0.19	0.584	1.938	0.873	0.58	0	1.256
cysteinyl-tRNA synthetase [EC:6.1.1.16]	27.745	18.188	3.993	28.019	23.675	0.283	15.302	0.298	0.145	0.737	1.307	0.627	0.253	0	1.651
cytidylate kinase [EC:2.7.4.14]	26.675	18.564	3.304	23.364	22.608	0.422	14.236	0	0	0.572	0.801	0.507	1.079	0	1.336
cytochrome bd-I oxidase subunit I [EC:1.10.3.-]	82.882	62.391	10.969	95.069	68	0.351	42.208	0.308	0.713	1.033	4.732	1.381	1.454	0	4.322
cytochrome bd-I oxidase subunit II [EC:1.10.3.-]	65.81	41.839	9.404	55.757	64.772	0	26.461	0	0	0	4.275	3.033	0.419	0	5.037
D-alanine transfer protein	42.648	24.499	3.834	37.376	28.744	0.288	21.417	0.219	0.08	1.108	2.508	0.924	0.67	0	2.205
D-alanine-D-alanine ligase [EC:6.3.2.4]	41.669	29.368	4.286	42.581	30.875	0.337	22.673	0.473	0.389	0.807	2.374	0.747	0.902	0	3.235
D-alanine-poly(phosphoribitol) ligase [EC:6.1.1.13]	41.248	28.092	5.076	43.099	35.078	0.242	23.049	0.51	0.187	0.833	2.386	1.03	0.692	0	2.505
D-alanyl-D-alanine carboxypeptidase (penicillin-binding protein 5/6)	32.714	20.632	3.241	33.099	26.618	0.121	15.707	0.046	0	0.617	1.631	0.802	0.775	0	2.351
D-lactate dehydrogenase [EC:1.1.1.28]	36.694	23.64	4.841	41.198	34.082	0.277	20.943	0.211	0.603	0.94	2.192	1.067	0.708	0	2.061
D-methionine transport system ATP-binding protein	23.556	13.618	3.023	22.8	17.504	0.112	14.013	0.17	0	0.151	1.941	0.805	0	0	0.353
D-methionine transport system permease protein	22.02	15.26	2.62	26.979	19.347	0	15.088	0.611	0.224	0.181	1.059	0.644	0.311	0	1.271
D-methionine transport system substrate-binding protein	26.966	17.412	2.92	26.366	24.05	0.197	14.654	0.3	0	0.847	1.248	0.395	0.306	0	0.676
D-ribose pyranase [EC:5.-.-.-]	36.281	20.135	2.885	34.257	25.879	0	13.926	0.432	0.237	0.481	2.358	0.853	0.66	0	1.685
D-tyrosyl-tRNA(Tyr) deacylase [EC:3.1.-.-]	30.936	23.735	4.541	34.798	25.972	0	15.572	0	0	0.783	3.147	0.463	0.149	0	2.132
dCMP deaminase [EC:3.5.4.12]	102.462	75.157	9.641	109.875	90.721	1.098	60.784	0.207	0.165	1.874	6.421	2.313	1.633	0	9.78
DeoR family transcriptional regulator, fructose operon	59.112	46.487	10.771	67.831	52.147	0.308	37.937	0.402	0.11	0.686	5.19	1.801	1.023	0	2.857
DeoR family transcriptional regulator, lactose phosphotransferase	35.424	23.352	4.536	29.885	28.007	0.221	15.808	0.503	0.246	0.747	1.743	0.972	0	0	1.512
deoxyadenosine kinase [EC:2.7.1.76]	98.136	56.599	13.487	91.847	78.654	0.38	47.089	0.523	0.218	1.788	5.453	1.64	1.479	0	6.13
deoxyribose-phosphate aldolase [EC:4.1.2.4]	50.302	27.163	4.047	39.027	35.975	0.077	18.107	0.584	0.128	0.729	2.065	1.662	0.535	0	4.618
dephospho-CoA kinase [EC:2.7.1.24]	36.891	23.584	5.175	41.837	31.277	0.141	20.257	0	0.236	0.702	1.489	0.453	0.875	0	1.937
diamine N-acetyltransferase [EC:2.3.1.57]	27.036	16.923	2.719	26.039	24.708	0.113	12.628	0.086	0.566	0.383	2.41	0.543	0.131	0	0.982
dihydrofolate reductase [EC:1.5.1.3]	52.491	37.62	3.335	50.638	45.729	0.311	24.694	0.474	0.195	1.291	3.976	0.42	0.27	0	2.682
dihydrofolate synthase / folylpolyglutamate synthase [EC:6.3.2.12	30.206	20.967	3.41	28.459	24.285	0.155	16.239	0.203	0.074	0.692	2.107	0.481	0.774	0	1.335
dihydroorotase [EC:3.5.2.3]	23.662	17.059	2.55	22.478	18.114	0.11	14.611	0.234	0.037	0.596	1.113	0.476	0.511	0	1.427
dihydroorotate oxidase [EC:1.3.3.1]	24.44	15.019	3.252	30.227	23.654	0.091	14.554	0.139	0.203	0.495	1.925	0.146	0.353	0	1.444
dimethyladenosine transferase [EC:2.1.1.-]	32.346	25.601	4.227	33.496	28.066	0.221	18.622	0.048	0.105	0.898	1.946	0.683	0.88	0	1.647
dipeptidase A [EC:3.4.-.-]	277.335	184.656	34.655	274.872	222.996	1.232	145.86	1.874	1.743	4.759	13.241	4.445	5.308	0	14.11
diphosphomevalonate decarboxylase [EC:4.1.1.33]	27.341	18.702	2.453	28.376	22.9	0.116	13.421	0.221	0.195	0.473	2.531	0.42	0.676	0	1.611
DNA gyrase subunit A [EC:5.99.1.3]	50.696	32.837	5.46	61.672	50.318	0.184	35.872	0.457	0.388	0.644	2.968	1.861	0.451	0	3.485
DNA gyrase subunit B [EC:5.99.1.3]	28.174	17.309	2.365	31.08	27.099	0.143	20.303	0.109	0.119	0.697	1.762	0.859	0.531	0	1.605
DNA helicase II / ATP-dependent DNA helicase PcrA [EC:3.6.1.-]	103.957	65.083	12.516	105.924	83.733	0.626	51.895	0.52	0.439	2.371	6.658	2.729	0.986	0	6.466
DNA ligase (NAD+) [EC:6.5.1.2]	75.539	50.642	9.464	77.94	59.124	0.477	39.821	0.435	0.54	0.618	4.767	0.886	0.735	0	5.212
DNA mismatch repair protein MutL	33.449	22.713	4.27	34.25	28.225	0.163	18.425	0.158	0.074	0.403	1.785	0.928	0.379	0	1.198
DNA mismatch repair protein MutS	64.321	43.68	9.142	71.747	55.838	0.462	37.976	0.64	0.138	1.067	4.281	1.246	1.294	0	3.874
DNA mismatch repair protein MutS2	185.981	129.835	18.072	201.177	159.831	1.182	99.35	1.434	0.453	3.55	8.457	3.137	3.787	0	12.686
DNA polymerase I [EC:2.7.7.7]	32.459	22.473	4.214	35.131	27.084	0.306	16.07	0.129	0.124	0.444	1.938	0.813	0.27	0	1.538
DNA polymerase III subunit alpha [EC:2.7.7.7]	40.126	30.65	5.174	45.996	38.546	0.423	23.414	0.268	0.078	0.888	1.784	0.446	0.41	0	1.579
DNA polymerase III subunit alpha, Gram-positive type [EC:2.7.7.7]	46.324	32.218	5.591	46.884	39.855	0.203	25.06	0.149	0.305	0.928	2.397	1.255	0.776	0	2.773
DNA polymerase III subunit beta [EC:2.7.7.7]	29.97	19.32	2.844	33.655	29.178	0.249	19.76	0.151	0.125	0.708	1.73	0.538	0.231	0	2.006
DNA polymerase III subunit delta [EC:2.7.7.7]	35.716	23.55	4.189	31.597	26.868	0.085	16.858	0.216	0.095	0.616	2.066	0.888	0.726	0	1.393
DNA polymerase III subunit delta' [EC:2.7.7.7]	101.21	69.892	12.719	103.492	92.028	1.031	60.537	1.753	0	2.049	3.075	0.858	0.829	0	10.56
DNA polymerase III subunit epsilon [EC:2.7.7.7]	67.84	44.555	7.922	70.161	51.021	0.245	32.016	1.093	0.531	0.847	3.917	1.321	1.45	0	4.743
DNA polymerase III subunit gamma/tau [EC:2.7.7.7]	31.911	21.508	3.369	31.518	25.631	0.233	17.756	0.26	0.234	0.506	2.114	0.598	0.289	0	1.5
DNA polymerase IV [EC:2.7.7.7]	72.344	51.463	9.832	66.917	57.394	0.276	44.058	1.093	0.084	2.176	3.477	2.07	0.971	0	5.425
DNA primase [EC:2.7.7.-]	43.572	28.744	4.099	48.643	40.313	0.12	22.43	0.078	0.115	1.577	1.877	1.015	0.557	0	2.709
DNA processing protein	28.982	17.358	3.151	26.599	22.973	0.033	15.438	0.303	0	0.27	2.26	0.24	1.081	0	1.63
DNA repair protein RadA/Sms	32.854	20.515	4.446	33.856	29.296	0.224	16.65	0.527	0.102	0.967	1.997	1.469	0.426	0	1.934
DNA repair protein RadC	26.589	19.271	3.698	29.44	19.964	0.182	15.812	0.138	0	0.247	1.295	1.969	0	0	1.295
DNA repair protein RecN (Recombination protein N)	54.576	38.126	6.448	51.742	42.395	0.171	27.745	0.375	0.268	1.139	3.624	0.909	0.221	0	2.43
DNA repair protein RecO (recombination protein O)	29.419	20.709	5.002	27.235	24.929	0.075	12.848	0.227	0	0.354	1.535	0.628	0.173	0	1.181
DNA replication and repair protein RecF	49.411	32.831	4.982	57.476	41.173	0.377	35.468	0.228	0.754	0.612	2.497	0.901	0.174	0	4.29
DNA replication protein	29.544	20.186	2.624	31.177	23.55	0.044	16.875	0.199	0.291	0.295	1.448	0.943	0.405	0	1.517
DNA segregation ATPase FtsK/SpoIIIE, S-DNA-T family	25.674	16.439	3.061	25.449	21.607	0.199	14.094	0.281	0.119	0.578	1.394	0.684	0.529	0	1.53
DNA topoisomerase I [EC:5.99.1.2]	24.71	17.209	2.459	25.603	22.429	0.203	16.38	0.288	0.09	0.494	1.794	0.844	0.22	0	1.111
DNA-3-methyladenine glycosylase I [EC:3.2.2.20]	37.553	26.701	3.433	38.703	30.475	0.099	18.855	0.377	0.083	0.403	1.098	0.596	0.576	0	1.726
DNA-binding protein HU-beta	23.222	19.747	3.22	18.649	19.948	0.204	14.898	0.93	0.511	0	0.805	0	0.237	0	1.128
DNA-damage-inducible protein J	35.846	24.801	4.702	29.669	33.024	0.12	18.812	0	0.402	0.489	2.09	1.733	0.558	0	1.521
DNA-directed RNA polymerase subunit alpha [EC:2.7.7.6]	22.813	18.756	3.696	26.047	20.804	0.18	19.885	0.182	0.15	1.096	1.042	0.216	1.113	0	1.137
DNA-directed RNA polymerase subunit beta [EC:2.7.7.6]	61.398	39.453	8.162	57.21	47.766	0.185	34.961	0.569	0.393	1.323	3.053	1.448	1.249	0	3.75
DNA-directed RNA polymerase subunit beta' [EC:2.7.7.6]	29.286	19.928	3.515	28.338	23.953	0.214	17.337	0.256	0.205	0.457	1.489	0.865	0.48	0	2.204
DNA-directed RNA polymerase subunit delta [EC:2.7.7.6]	25.993	18.351	3.168	31.649	25.835	0.15	25.092	0.381	0	0.747	1.506	0.482	1.164	0	1.903
DNA-directed RNA polymerase subunit omega [EC:2.7.7.6]	40.658	27.191	3.671	32.429	34.832	0.128	22.53	0	0.429	0.348	1.827	1.235	0.895	0	3.859
dTDP-4-dehydrorhamnose 3,5-epimerase [EC:5.1.3.13]	27.688	20.302	3.891	27.648	23.254	0.277	14.298	0.211	0.077	0.501	1.533	0.888	0.322	0	2.483
dTDP-4-dehydrorhamnose reductase [EC:1.1.1.133]	23.447	15.595	2.873	24.255	19.658	0.228	13.968	0.13	0.095	0.618	1.351	0.411	0.132	0	1.352
dTDP-glucose 4,6-dehydratase [EC:4.2.1.46]	25.849	17.476	2.586	25.011	21.005	0.052	13.93	0	0.174	0.67	1.688	0.501	0.302	0	1.4
dTMP kinase [EC:2.7.4.9]	28.369	19.782	2.724	27.627	25.811	0.04	16.747	0.551	0.202	0.545	1.336	0.387	0.187	0	1.972
dUTP pyrophosphatase [EC:3.6.1.23]	31.828	23.938	2.79	31.934	24.783	0.103	17.719	0.47	0.086	0.209	2.199	0.495	0	0	1.466
elongation factor EF-G [EC:3.6.5.3]	27.549	18.915	3.895	28.788	24.024	0.107	19.008	0.367	0.179	0.545	1.739	0.741	0.529	0	1.718
elongation factor EF-P	72.549	52.538	7.254	75.314	58.01	0.492	41.278	0.45	0.328	1.665	3.734	2.362	1.029	0	5.37
elongation factor EF-Ts	57.203	39.403	6.691	65.682	55.994	0.4	32.327	0.251	0.276	0.986	2.823	1.688	0.988	0	3.501
elongation factor EF-Tu [EC:3.6.5.3]	25.39	15.084	2.665	26.13	20.69	0.142	13.606	0.251	0.118	0.384	1.008	0.17	0.329	0	1.792
endonuclease III [EC:4.2.99.18]	27.516	16.581	2.149	20.33	20.584	0.089	16.278	0	0	0.363	0.917	0.429	0.311	0	1.412
enolase [EC:4.2.1.11]	67.931	45.302	8.539	71.598	61.899	0.502	42.011	0.812	0.382	1.166	4.461	1.23	0.277	0	4.819
excinuclease ABC subunit A	69.584	44.799	8.017	70.235	61.132	0.346	41.325	0.584	0.54	1.131	4.86	1.838	1.589	0	4.566
excinuclease ABC subunit B	26.138	18.223	3.799	26.778	19.791	0.084	15.501	0.085	0.047	0.416	1.103	0.604	0.486	0	1.941
excinuclease ABC subunit C	50.849	33.862	6.502	49.519	43.689	0.341	28.013	0.84	0.268	0.878	2.814	1.061	1.397	0	3.338
exodeoxyribonuclease III [EC:3.1.11.2]	90.761	62.108	11.05	89.546	72.484	0.563	46	0.684	0.297	2.006	5.515	1.938	1.465	0	4.831
exodeoxyribonuclease V alpha subunit [EC:3.1.11.5]	25.563	16.546	2.796	25.609	21.845	0.118	13.03	0.09	0.138	0.69	1.235	0.171	0.247	0	0.992
exodeoxyribonuclease VII large subunit [EC:3.1.11.6]	49.557	29.95	5.906	44.25	39.837	0.072	24.017	0.257	0.121	1.034	3.916	0.29	0.59	0	2.682
exodeoxyribonuclease VII small subunit [EC:3.1.11.6]	41.442	26.874	2.752	40.71	40.581	0.229	22.024	1.044	0	2.479	1.988	0	0.265	0	2.17
exonuclease SbcD	37.392	23.748	4.183	38.432	29.806	0.161	17.508	0.315	0.23	0.592	2.434	1.049	0.427	0	2.253
F-type H+-transporting ATPase subunit a [EC:3.6.3.14]	27.837	21.678	2.597	29.604	23.128	0.235	16.597	0.239	0	0.638	1.984	0.848	0.911	0	1.303
F-type H+-transporting ATPase subunit alpha [EC:3.6.3.14]	25.547	16.087	3.079	25.966	21.584	0.112	15.581	0.283	0.155	0.151	1.411	0.715	0.518	0	1.441
F-type H+-transporting ATPase subunit b [EC:3.6.3.14]	29.278	20.347	2.534	29.387	25.42	0.449	20.083	0.342	0	0.38	1.154	0.675	0.261	0	2.486
F-type H+-transporting ATPase subunit beta [EC:3.6.3.14]	23.49	14.094	2.815	26.931	20.341	0.078	14.918	0.474	0.326	0.423	1.14	0.89	0.498	0	1.325
F-type H+-transporting ATPase subunit c [EC:3.6.3.14]	36.957	28.668	3.576	42.147	36.124	0.396	26.345	0	0.221	0	2.713	0.952	1.533	0	3.759
F-type H+-transporting ATPase subunit delta [EC:3.6.3.14]	32.673	19.028	3.7	27.399	26.098	0.615	17.094	0.39	0.086	0.278	2.025	0.492	0	0	1.944
F-type H+-transporting ATPase subunit epsilon [EC:3.6.3.14]	32.091	16.936	3.167	32.028	25.119	0.064	17.441	0.097	0	0.864	1.512	1.993	0.444	0	2.622
F-type H+-transporting ATPase subunit gamma [EC:3.6.3.14]	25.845	19.88	2.565	29.101	22.873	0.176	14.659	0.268	0.147	0.558	1.301	0.848	0.136	0	1.394
Fe-S cluster assembly ATP-binding protein	24.294	16.822	3.513	26.65	23.195	0.071	16.855	0.161	0.059	0.144	1.174	0.68	0.575	0	1.79
Fe-S cluster assembly protein SufB	55.108	32.552	5.487	64.178	54.306	0.308	33.096	0.668	0.094	1.088	3.43	0.397	1.916	0	4.617
foldase protein PrsA [EC:5.2.1.8]	72.825	46.14	8.056	73.543	54.611	0.345	40.379	0.423	0.21	1.721	3.098	1.055	1.783	0	3.843
formamidopyrimidine-DNA glycosylase [EC:3.2.2.23 4.2.99.18]	59.268	37.928	6.116	71.363	50.498	0.318	25.816	0.072	0.904	0.862	4.544	1.642	1.147	0	3.508
formate--tetrahydrofolate ligase [EC:6.3.4.3]	20.919	15.951	3.401	27.454	19.742	0.134	13.706	0.076	0.196	0.544	1.35	0.483	0.272	0	0.953
formyl-CoA transferase [EC:2.8.3.16]	29.342	23.729	3.955	34.468	29.139	0.186	20.325	0.409	0.311	0.505	1.668	0.796	0.673	0	2.455
fructokinase [EC:2.7.1.4]	39.36	17.151	2.213	29.207	23.411	0.184	19.286	0.28	0.307	0.747	2.615	0	0	0	0.581
fructose-bisphosphate aldolase, class II [EC:4.1.2.13]	26.043	16.135	3.263	28.59	20.494	0.159	13.328	0.243	0	0.605	1.462	1.073	0.074	0	1.563
fumarate hydratase, class II [EC:4.2.1.2]	23.418	16.929	3.308	26.174	21.568	0.28	15.643	0.152	0.267	0.244	1.833	0.432	0.371	0	1.454
fumarate reductase flavoprotein subunit [EC:1.3.99.1]	55.359	37.956	5.912	57.062	46.98	0.384	32.317	0.509	0.358	1.424	2.642	1.53	0.798	0	2.76
fused signal recognition particle receptor	50.32	30.705	5.079	48.177	41.832	0.192	25.347	0.617	0.262	1.042	2.866	0.721	0.629	0	1.895
galactokinase [EC:2.7.1.6]	61.054	40.789	7.305	56.539	47.432	0.646	28.532	0.636	0.382	1.183	2.996	1.183	0.618	0	2.643
galactose-6-phosphate isomerase [EC:5.3.1.26]	58.555	42.291	9.063	61.093	52.785	0.164	31.158	0.696	0.11	1.837	2.141	1.686	0.379	0	2.221
general stress protein 13	30.768	23.597	3.135	31.31	25.565	0.26	20.604	0.297	0.109	0.353	2.058	0.626	1.209	0	1.647
glucan 1,6-alpha-glucosidase [EC:3.2.1.70]	18.374	17.133	1.829	21.378	18.466	0.139	14.632	0.317	0	0.282	0.659	0.083	0.564	0	1.483
glucokinase [EC:2.7.1.2]	54.503	38.428	6.437	54.511	44.611	0.442	33.378	0.251	0.055	1.272	4.201	1.194	1.1	0	2.911
gluconokinase [EC:2.7.1.12]	29.47	17.519	3.77	27.672	21.627	0.194	15.233	0.263	0.144	0.498	1.161	0.519	0.702	0	1.64
glucosamine--fructose-6-phosphate aminotransferase (isomerizing)	45.477	31.52	4.784	47.849	40.35	0.203	27.291	0.134	0.146	0.671	4.234	1.043	1.072	0	2.713
glucosamine-6-phosphate deaminase [EC:3.5.99.6]	47.311	28.331	5.026	43.938	37.239	0.038	22.653	0.346	0.127	0.771	2.94	0.912	0.353	0	3.361
glucose inhibited division protein A	35.336	21.446	3.811	37.021	29.096	0.207	19.946	0.27	0.198	0.522	1.85	0.997	0.447	0	2.061
glucose inhibited division protein B [EC:2.1.-.-]	53.312	34.321	5.775	46.147	39.992	0.503	29.327	0.861	0.105	1.023	2.387	0.756	0.584	0	3.781
glucose inhibited division protein Gid	23.386	17.166	2.185	25.933	22.337	0.278	14.251	0.227	0.321	0.55	1.148	0.359	0.397	0	1.52
glucose uptake protein	107.203	78.628	14.729	102.844	89.217	0.86	65.097	0.813	0.139	2.501	8.144	3.452	1.628	0	9.453
glucose-1-phosphate thymidylyltransferase [EC:2.7.7.24]	24.011	17.563	3.347	25.247	20.049	0.159	17.054	0.145	0.266	0.646	1.457	0.611	0.517	0	1.307
glucose-6-phosphate 1-dehydrogenase [EC:1.1.1.49]	30.159	18.031	3.328	34.251	24.794	0.19	16.342	0.256	0.141	0.742	1.832	0.608	0.538	0	1.966
glucose-6-phosphate isomerase [EC:5.3.1.9]	21.86	16.859	2.96	22.592	21.518	0.23	13.101	0.096	0.07	0.794	1.158	0.402	0.486	0	1.655
glucosyltransferase [EC:2.4.1.-]	33.011	16.01	3.946	28.78	26.447	0.181	17.473	0.092	0.201	0.204	1.715	0.797	0.28	0	1.335
glutamate racemase [EC:5.1.1.3]	30.503	24.13	3.17	31.431	25.464	0.07	17.393	0.481	0.059	0.714	2.22	0.591	0.489	0	1.277
glutaminase [EC:3.5.1.2]	26.667	18.341	3.384	32.731	24.211	0.146	16.778	0.178	0.049	0.673	1.431	0.702	0.407	0	2.171
glutamine synthetase [EC:6.3.1.2]	27.653	18.335	2.985	32.616	21.877	0.099	16.85	0.113	0.166	0.639	1.372	0.656	0.633	0	1.53
glutathione reductase (NADPH) [EC:1.8.1.7]	103.338	73.926	9.292	96.432	89.758	0.262	57.976	0.339	0.343	1.395	7.969	2.997	2.264	0	5.891
glyceraldehyde 3-phosphate dehydrogenase [EC:1.2.1.12]	25.293	19.253	3.62	26.796	20.871	0.111	15.554	0.337	0.185	0.562	1.836	0.93	0	0	1.793
glycerate kinase [EC:2.7.1.31]	23.238	14.635	2.208	22.154	18.797	0.099	10.821	0.151	0.166	0.708	1.337	0.06	0.404	0	0.865
glycerol kinase [EC:2.7.1.30]	73.163	50.034	11.138	68.412	59.594	0.125	42.499	0	0.326	0.967	8.131	0.818	1.079	0	5.749
glycerol-3-phosphate acyltransferase PlsX [EC:2.3.1.15]	25.629	18.987	3.674	24.33	22.177	0.084	14.725	0.256	0.281	0.342	1.242	0.54	0.456	0	1.598
glycerol-3-phosphate acyltransferase PlsY [EC:2.3.1.15]	70.875	44.574	6.683	65.511	57.391	0.312	39.589	0.467	0.518	1.569	3.107	1.602	1.526	0	3.452
glycerol-3-phosphate dehydrogenase (NAD(P)+) [EC:1.1.1.94]	27.623	19.84	2.199	28.477	25.72	0.165	15.745	0.168	0.323	0.262	1.438	0.663	0.32	0	1.962
glycerophosphoryl diester phosphodiesterase [EC:3.1.4.46]	169.518	117.244	17.704	166.659	129.688	1.52	92.798	0.5	1.844	2.811	10.631	3.715	1.049	0	6.946
glycine hydroxymethyltransferase [EC:2.1.2.1]	36.159	24.661	3.732	38.027	30.402	0.25	18.982	0.138	0.494	0.833	2.266	0.602	0.74	0	1.331
glycyl-tRNA synthetase alpha chain [EC:6.1.1.14]	23.382	17.591	3.181	22.818	18.931	0.061	12.541	0.047	0.102	0.664	1.695	0.368	0.356	0	1.841
glycyl-tRNA synthetase beta chain [EC:6.1.1.14]	78.411	49.136	5.496	77.171	59.866	0.172	49.096	0.218	0.216	0.841	7.605	1.705	0.367	0	7.257
GMP reductase [EC:1.7.1.7]	29.63	20.735	2.941	29.292	22.745	0.283	18.609	0.517	0.237	0.422	1.97	0.885	0.132	0	1.568
GMP synthase (glutamine-hydrolysing) [EC:6.3.5.2]	72.744	44.161	7.791	67.738	55.184	0.206	36.953	0.874	0.091	1.229	2.602	1.149	0.449	0.029	5.036
GntR family transcriptional regulator	181.983	118.721	21.421	184.796	140.894	0.752	103.952	0.735	0.799	4.235	10.667	3.366	4.044	0	11.654
GntR family transcriptional regulator, transcriptional regulator of	36.923	27.723	2.724	35.732	29.56	0.322	21.592	0.122	0.336	0.709	2.799	0.097	0.654	0	2.036
GntR family transcriptional regulator, trehalose operon	82.768	56.788	7.987	90.188	70.927	0.597	37.447	0.667	0.291	1.146	4.62	2.669	1.019	0	7.615
GTP pyrophosphokinase [EC:2.7.6.5]	53.165	33.812	6.017	55.829	44.675	0.417	27.572	0.465	0.577	1.121	2.594	1.746	0.772	0.048	3.799
GTP-binding protein	100.362	67.785	13.832	105.829	82.514	0.662	64.442	0.979	0.553	3.056	4.838	1.865	2.267	0	5.887
GTP-binding protein Era	29.339	17.987	2.561	27.697	22.804	0.093	12.719	0.141	0.155	0.461	1.516	0.669	0.575	0	1.908
GTP-binding protein HflX	41.932	27.188	4.101	37.116	29.888	0.163	19.687	0.249	0	0.443	2.326	0.131	0	0	2.586
GTP-binding protein LepA	22.151	14.324	3.406	21.349	18.504	0.076	13.442	0.349	0.153	0.249	1.305	0.698	0.781	0	1.282
guanylate kinase [EC:2.7.4.8]	77.616	46.503	7.394	70.463	56.522	0.499	35.123	1.039	0.229	1.667	4.16	1.31	0.952	0	3.529
heat shock protein HtpX [EC:3.4.24.-]	63.492	40.787	6.006	56.899	46.216	0.321	30.986	0.508	0.158	0.863	5.177	0.789	0.513	0	4.498
heat-inducible transcriptional repressor	40.627	32.35	3.897	46.353	41.237	0.11	23.493	0.498	0.189	0.822	1.289	0.915	0.249	0	3.569
HemK protein	30.027	17.953	2.34	28.09	24.044	0.084	15.257	0.512	0.07	1.025	2.658	0.202	0.195	0	1.064
hemolysin III	32.358	17.352	2.669	26	20.617	0.084	14.091	0.193	0	0.858	2.003	0.304	0.098	0	1.402
histidyl-tRNA synthetase [EC:6.1.1.21]	23.463	16.077	3.091	22.104	21.002	0.044	12.253	0.133	0.073	0.355	1.175	0.683	0.304	0	1.175
Hit-like protein involved in cell-cycle regulation	46.773	27.031	4.961	47.696	35.529	0.065	23.131	0.098	0.324	0.789	3.782	0.466	0.15	0	3.17
holliday junction DNA helicase RuvA	35.437	24.579	4.093	37.694	31.619	0.243	21.388	0.148	0.081	0.79	1.996	1.401	0	0	2.535
holliday junction DNA helicase RuvB	33.021	21.077	3.692	34.188	26.793	0.248	16.883	0.252	0.092	1.121	1.613	0.596	0.512	0	1.701
holo-[acyl-carrier protein] synthase [EC:2.7.8.7]	48.631	32.942	5.525	44.222	43.392	0.312	24.993	0.119	0	1.8	3.211	0.563	0.726	0	1.853
HPr kinase/phosphorylase [EC:2.7.11.- 2.7.4.-]	28.229	20.239	3.527	32.086	24.287	0.146	16.276	0.401	0	0.635	1.945	0.774	0.952	0	1.853
hydroxymethylglutaryl-CoA reductase [EC:1.1.1.88]	79.018	45.84	7.717	72.064	60.168	0.076	40.594	0.843	0.16	1.447	3.122	1.144	1.497	0	3.637
hydroxymethylglutaryl-CoA synthase [EC:2.3.3.10]	84.203	58.569	10.055	77.361	59.668	0.893	53.729	0.96	0.186	0.151	6.164	1.153	3.575	0	2.92
hypothetical protein	815.651	548.685	85.823	783.577	670.926	4.859	423.544	6.794	3.483	14.916	50.533	18.462	11.474	0	50.886
hypoxanthine phosphoribosyltransferase [EC:2.4.2.8]	66.788	40.485	6.554	57.663	56.469	0.357	31.162	0.923	0.257	1.429	2.821	0.985	0.587	0	4.436
IMP dehydrogenase [EC:1.1.1.205]	41.153	24.992	3.994	43.388	36.152	0.414	22.91	0.185	0.122	0.495	3.195	0.644	0.905	0	2.927
integrase/recombinase XerC	27.606	20.099	2.244	28.715	24.659	0.274	15.025	0.139	0.051	0.907	1.925	0.658	0.495	0	2.407
integrase/recombinase XerD	25.459	15.933	1.862	23.483	22.147	0.062	15.699	0	0.103	0.335	1.321	0.149	0.216	0	1.81
isoleucyl-tRNA synthetase [EC:6.1.1.5]	22.041	15.86	2.48	23.615	19.749	0.172	12.559	0.215	0.051	0.534	1.135	0.34	0.564	0	1.215
isopentenyl-diphosphate delta-isomerase [EC:5.3.3.2]	27.503	17.609	3.382	26.833	23.113	0.219	15.7	0.417	0.229	0.446	1.69	0.593	0.509	0	1.951
KUP system potassium uptake protein	68.587	41.96	6.777	64.911	53.645	0.682	34.44	0.742	0.377	1.297	4.64	1.735	1.112	0	4.447
L-asparaginase [EC:3.5.1.1]	25.755	14.08	2.653	22.764	19.789	0.059	13.193	0.045	0.049	0.319	1.533	0.636	0.273	0	1.162
L-lactate dehydrogenase [EC:1.1.1.27]	92.15	62.522	10.059	92.856	73.045	0.781	49.019	0.414	0.795	2.033	4.772	2.162	1.526	0.046	5.338
L-serine dehydratase [EC:4.3.1.17]	83.888	47.725	11.71	88.833	71.877	0.44	48.936	1.27	0.203	1.603	3.726	2.58	0.303	0	5.563
LacI family transcriptional regulator	196.744	130.672	21.856	197.535	155.619	0.921	96.487	1.674	0.17	2.945	12.18	4.071	3.056	0	12.157
LacI family transcriptional regulator, sucrose operon repressor	39.416	30.359	3.765	41.913	34.619	0.299	22.485	0.341	0.125	1.367	2.244	0.987	0.26	0	2.599
lactate oxidase [EC:1.13.12.-]	34.972	20.924	4.748	35.033	25.993	0.411	21.08	0.209	0	0.496	1.446	0.44	0.637	0	1.953
lactate transporter, LctP family	65.645	42.468	8.495	69.809	53.723	0.222	37.108	0.822	0.044	0.655	3.991	1.614	1.969	0	4.545
lactocepin [EC:3.4.21.96]	178.02	114.576	19.078	169.041	142.763	0.959	105.019	1.555	0.559	2.799	9.077	3.257	2.779	0	11.47
large conductance mechanosensitive channel, MscL family	57.124	35.931	7.674	50.22	41.656	0.975	25.154	0.685	0.125	0.508	2.845	0.901	0.522	0	4.151
large subunit ribosomal protein L1	30.104	23.376	3.603	33.278	24.456	0.203	19.545	0.123	0.203	0.88	1.989	0.39	0.942	0	1.155
large subunit ribosomal protein L10	30.629	22.722	3.176	35.234	27.783	0.196	18.066	0.373	0.082	0.665	2.173	1.298	0.342	0	1.552
large subunit ribosomal protein L11	36.553	23.929	3.676	39.618	31.531	0.396	25.323	0.1	0.552	0.716	1.565	1.587	0.92	0	3.028
large subunit ribosomal protein L13	24.317	15.685	3.908	25.431	22.185	0.063	19.502	0.482	0	0.773	1.302	0.913	0.588	0	1.503
large subunit ribosomal protein L14	43.365	28.993	5.964	47.252	37.12	0.61	24.908	0.232	0.382	0.103	2.41	0.55	0.708	0	2.772
large subunit ribosomal protein L15	37.651	19.911	4.798	37.818	31.21	0.383	25.887	0.097	0.426	0.864	1.512	0.307	0.444	0	3.126
large subunit ribosomal protein L16	40.167	23.389	4.251	39.353	30.818	0.514	21.205	0.195	0.644	0.87	2.132	0.617	1.044	0	1.828
large subunit ribosomal protein L17	42.184	29.858	11.704	45.439	37.892	0.229	38.816	0.538	0	1.678	3.124	0	0.411	0	1.085
large subunit ribosomal protein L18	43.852	29.858	7.171	42.67	34.732	0.156	24.993	0.357	0.392	0.529	2.593	1.127	0.363	0	2.841
large subunit ribosomal protein L19	30.042	22.028	4.478	31.138	28.603	0.446	18.172	0	0.249	0.605	1.647	0.179	0.173	0	2.706
large subunit ribosomal protein L2	32.017	20.319	3.994	30.842	26.707	0.168	19.592	0.358	0.168	0.455	2.815	0.323	0.546	0	3.188
large subunit ribosomal protein L20	50.245	25.586	4.86	47.946	32.887	0.158	25.881	0.12	0.132	1.174	1.993	0.568	0.549	0	3.239
large subunit ribosomal protein L21	24.766	17.586	4.873	26.841	20.201	0.17	12.753	0	0	0.577	1.213	0.41	0	0	0.539
large subunit ribosomal protein L22	36.211	29.224	5.619	42.266	34.665	0	22.137	0.604	0.398	0.754	3.391	0.382	0.184	0	2.764
large subunit ribosomal protein L23	47.505	28.546	6.412	46.079	36.739	0.663	29.318	0.432	1.108	1.412	3.742	0.228	1.099	0	3.594
large subunit ribosomal protein L24	61.655	33.643	7.229	47.713	49.61	0.117	31.04	0.357	0	0.476	2.408	0.563	0.544	0	2.965
large subunit ribosomal protein L27	39.431	22.373	6.771	34.446	31.286	0.187	16.286	0.713	0.47	1.143	1.927	0.901	0	0	1.927
large subunit ribosomal protein L28	20.074	18.924	2.469	23.94	17.965	0	6.45	0.357	0.392	0.635	3.334	0	0	0	0.371
large subunit ribosomal protein L29	54.095	34.918	4.916	57.028	41.708	0.142	31.272	0.648	0.475	0.577	4.94	0.341	0.33	0	3.369
large subunit ribosomal protein L3	34.617	23.71	4.702	32.236	26.111	0.357	17.66	0.136	0.373	0.786	1.341	0.215	0.726	0	2.188
large subunit ribosomal protein L30	61.115	30.886	8.556	54.289	41.503	0.768	30.135	0.468	0.77	0.833	2.672	0.739	0.357	0	5.104
large subunit ribosomal protein L31	44.381	29.838	3.527	33.566	29.876	0.223	18.044	0.17	0	1.059	2.117	1.073	0.518	0	2.471
large subunit ribosomal protein L32	43.687	29.438	4.849	37.821	36.102	0.146	23.683	0.669	0.49	0.794	2.779	0	1.361	0	1.622
large subunit ribosomal protein L33	85.249	54.397	7.637	85.687	74.741	0.187	49.075	0.285	0.313	0.508	6.674	2.906	0.435	0	8.701
large subunit ribosomal protein L35	56.712	37.409	9.685	56.772	45.706	1.119	34.897	0.213	0.935	0.758	2.654	1.681	0.325	0	3.983
large subunit ribosomal protein L36	56.986	52.621	7.234	70.25	54.993	0.24	39.691	0.366	1.205	0.651	2.66	1.733	0	0	2.661
large subunit ribosomal protein L4	34.593	24.334	4.177	33.83	27.37	0.273	22.387	0.138	0.38	1.418	2.59	1.312	0.317	0	3.095
large subunit ribosomal protein L5	37.708	22.584	4.053	31.67	30.967	0	22.093	0.158	0.26	0.632	1.883	0.871	0.601	0	2.457
large subunit ribosomal protein L6	34.023	23.379	4.304	36.292	30.917	0.106	23.322	0.161	0.354	0.933	1.34	0.255	0.615	0	0.921
large subunit ribosomal protein L7/L12	39.342	21.965	4.08	39.679	32.161	0.155	21.455	0.354	0.518	0.525	0.857	0.745	0.18	0	4.288
large subunit ribosomal protein L9	42.166	22.355	5.011	38.237	35.13	0.432	24.293	0.281	0.103	0.418	3.022	0.296	0.573	0	1.463
leader peptidase (prepilin peptidase) / N-methyltransferase	38.813	25.232	3.081	34.167	28.972	0.108	18.997	0.41	0.36	0.438	2.3	0.647	0.5	0	2.386
LemA protein	45.482	35.452	6.977	45.405	38.515	0.353	23.927	0.077	0.337	1.229	2.47	0.969	0.468	0	2.311
leucyl-tRNA synthetase [EC:6.1.1.4]	25.043	16.696	2.628	25.212	22.536	0.105	17.487	0.159	0.175	0.284	1.473	0.476	0.189	0	1.86
lysozyme	47.421	33.736	4.347	53.668	42.664	0.174	28.523	0.088	0	1.04	1.945	1.031	1.725	0	2.548
lysyl-tRNA synthetase, class II [EC:6.1.1.6]	32.359	22.843	3.156	34.103	27.703	0.237	17.285	0.277	0.122	0.544	1.759	0.877	0.593	0	1.817
maltose O-acetyltransferase [EC:2.3.1.79]	26.159	19.119	3.922	28.611	21.571	0.183	14.866	0.07	0.076	0.558	1.446	0.44	0.425	0	1.446
maltose phosphorylase [EC:2.4.1.8]	30.762	19.37	3.612	28.715	26.332	0.241	19.227	0.475	0.332	0.5	1.527	0.273	0.825	0	1.864
maltose/maltodextrin transport system ATP-binding protein	92.237	59.473	7.771	87.814	73.168	0.737	49.005	0.74	0.386	2.038	4.894	1.145	1.043	0	5.513
manganese transport protein	44.495	29.881	5.314	46.984	41.103	0.647	24.471	0.384	0.852	0.575	2.156	1.578	0.422	0	1.997
mannose-6-phosphate isomerase [EC:5.3.1.8]	89.549	62.109	11.025	89.285	72.954	0.517	50.73	0.288	0.257	1.677	4.996	3.428	0.678	0	4.046
membrane protein involved in D-alanine export	43.367	31.664	5.393	42.344	35.171	0.207	21.895	0.524	0.23	1.028	2.325	0.994	0.534	0	1.962
membrane-associated protein	32.245	21.705	3.51	32.115	27.358	0.173	20.583	0	0.072	0.351	0.956	0.831	0.803	0	2.391
methionine (R)-S-oxide reductase [EC:1.8.4.14]	35.237	23.198	3.872	38.508	31.721	0.184	16.968	0.28	0	1.329	2.712	0.147	0.569	0	1.938
methionyl aminopeptidase [EC:3.4.11.18]	49.974	30.533	6.432	54.824	40.923	0.431	31.796	0.291	0.482	1.048	3.416	0.576	1.229	0	3.653
methionyl-tRNA formyltransferase [EC:2.1.2.9]	28.859	19.599	4.612	27.233	25.164	0.03	14.794	0.181	0	0.444	1.553	0.501	0.691	0	1.647
methionyl-tRNA synthetase [EC:6.1.1.10]	35.509	23.918	4.645	35.822	29.609	0.199	19.746	0.195	0.119	0.771	1.911	0.65	0.231	0	2.205
methylated-DNA-[protein]-cysteine S-methyltransferase [EC:2.1.1.63]	44.554	28.986	5.419	46.587	38.287	0.265	22.593	0.806	0.089	1.005	2.512	0.382	0.984	0	2.261
methylenetetrahydrofolate dehydrogenase (NADP+) /	55.181	38.453	6.069	55.031	44.302	0.264	30.545	0.453	0.387	1.434	4.183	1.113	0.998	0	2.405
mevalonate kinase [EC:2.7.1.36]	25.35	18.306	2.996	24.731	24.134	0.061	14.438	0.186	0.051	0.332	1.986	0.368	0.64	0	0.824
MFS transporter, DHA1 family, multidrug resistance protein	115.642	77.936	14.546	111.765	92.758	0.508	66.921	0.29	0.25	3.238	7.699	3.117	1.823	0	5.475
MFS transporter, putative metabolite transport protein	71.826	48.878	8.63	70.561	55.993	0.565	37.846	0.476	0.088	1.012	5.154	1.678	0.368	0	5.902
Mg2+-importing ATPase [EC:3.6.3.2]	21.903	14.219	3.258	23.325	17.691	0.132	12.59	0.217	0.073	0.387	1.164	0.502	0.153	0	1.408
molecular chaperone DnaJ	22.922	14.247	3.119	22.98	22.374	0.223	13.547	0.194	0.426	0.735	0.958	0.46	0.592	0	1.261
molecular chaperone DnaK	23.813	15.018	2.663	24.599	19.245	0.12	14.164	0.114	0.125	0.528	1.28	0.577	0.488	0	1.518
molecular chaperone GrpE	33.88	20.484	4.55	32.284	27.638	0.076	19.766	0.345	0.379	0.41	1.434	0.363	0.351	0	1.674
molecular chaperone Hsp33	27.98	20.326	4.163	32.095	25.527	0.033	17.3	0.099	0.163	0.97	2.316	0.235	0.68	0	2.265
monovalent cation:H+ antiporter, CPA1 family	115.491	79.503	13.186	121.312	85.698	0.29	56.959	0.467	0.612	1.745	7.32	3.686	2.452	0	5.123
MraZ protein	29.075	18.574	4.8	29.924	24.26	0.325	14.557	0.099	0.435	1.235	1.441	0.939	0.605	0	1.647
multidrug/hemolysin transport system ATP-binding protein	44.49	27.559	4.752	40.512	32.774	0.598	19.498	0.354	0.444	0.901	2.575	0.799	0.232	0	2.208
multidrug/hemolysin transport system permease protein	96.082	59.609	12.544	107.195	76.102	1.727	46.534	0.363	0.199	2.599	7.93	0.879	0.461	0	7.215
multiple sugar transport system permease protein	99.793	72.144	12.897	95.228	83.518	0.569	59.042	0.741	0.505	2.134	6.337	2.498	3.127	0	7.053
multiple sugar transport system substrate-binding protein	60.881	40.295	7.07	61.148	51.49	0.151	28.876	0.197	1.152	1.022	3.27	1.502	1.402	0	3.306
myosin-crossreactive antigen	50.063	31.386	6.639	54.36	43.155	0.106	31.366	0.474	0.071	0.792	3.065	0.554	0.337	0	3.273
N utilization substance protein A	26.352	21.823	3.258	25.521	22.355	0.138	14.976	0.28	0.192	0.562	1.347	0.443	0.588	0	1.238
N utilization substance protein B	37.451	24.228	4	39.403	27.473	0.14	17.569	0.106	0.117	1.043	2.322	0.841	0.812	0	1.438
N-acetylglucosamine-6-phosphate deacetylase [EC:3.5.1.25]	35.809	26.366	4.385	37.039	32.879	0.243	22.683	0.222	0.081	1.053	2.035	1.401	0.282	0	2.381
N-acetylglucosaminyldiphosphoundecaprenol [EC:2.4.1.187]	27.688	19.556	3.266	30.203	24.126	0.185	13.821	0.07	0.154	0.375	1.168	0.444	0.536	0	1.972
N-acetylmuramic acid 6-phosphate etherase [EC:4.2.-.-]	84.592	64.845	8.444	75.32	65.423	0.547	50.623	0.291	0.32	0.836	5.629	0.46	0.444	0	3.655
N-acylglucosamine-6-phosphate 2-epimerase [EC:5.1.3.9]	42.767	30.148	4.885	44.332	38.287	0.284	19.336	0.556	0.407	0.77	2.181	0.293	0.471	0	2.054
Na+:H+ antiporter, NhaC family	34.643	21.439	3.688	31.902	24.037	0.102	17.706	0.311	0.102	0.581	2.034	0.687	0.522	0	1.68
NAD-dependent deacetylase [EC:3.5.1.-]	70.465	50.301	8.491	72.457	59.656	0.724	35.06	0.811	0.17	1.298	4.138	0.763	1.21	0	4.121
NAD+ kinase [EC:2.7.1.23]	30.846	19.118	2.811	31.654	24.558	0.035	18.624	0.158	0.116	0.563	1.75	0.416	0.562	0	1.532
NAD+ synthase [EC:6.3.1.5]	53.805	33.071	6.278	51.984	48.149	0.305	30.052	3.048	0.654	2.3	3.502	2.826	0.403	0	3.097
NADPH2:quinone reductase [EC:1.6.5.5]	87.876	53.16	10.501	83.579	73.313	0.503	47.687	0.106	0.116	2.529	5.146	0.563	1.492	0	3.994
nicotinamide mononucleotide transporter	67.24	40.441	6.597	65.278	51.177	0.18	34.962	0.742	0.313	1.993	4.165	0.514	1.29	0	4.136
nicotinate phosphoribosyltransferase [EC:2.4.2.11]	26.428	19.288	3.706	30.446	22.741	0.095	15.172	0.145	0	0.621	1.72	0.642	0.222	0	1.842
nicotinate-nucleotide adenylyltransferase [EC:2.7.7.18]	35.194	25.192	4.117	34.045	25.073	0.448	17.282	0.546	0.075	0.79	2.269	0.323	0.312	0	1.419
nitrogen fixation protein NifU and related proteins	27.177	18.581	4.425	29.12	25.796	0.184	17.916	0.466	0	1.329	1.84	0.295	0.569	0	1.163
nondiscriminating glutamyl-tRNA synthetase [EC:6.1.1.24]	51.961	43.46	7.223	70.234	54.361	0.157	34.178	0.748	0.23	1.573	2.798	5.631	1.692	0	4.325
nucleoside deoxyribosyltransferase [EC:2.4.2.6]	32.464	24.651	2.662	26.349	26.421	0.236	17.849	0	0	0.399	1.305	0.142	0.548	0	2.238
nucleoside-triphosphate pyrophosphatase [EC:3.6.1.19]	35.226	23.696	4.951	31.267	26.947	0.27	18.14	0.48	0.301	1.283	2.85	0.65	0.523	0	2.994
O-sialoglycoprotein endopeptidase [EC:3.4.24.57]	60.45	36.652	6.082	66.95	51.764	0.393	40.924	0.431	0.446	1.463	4.731	1.242	1.13	0	5.376
oleoyl-[acyl-carrier-protein] hydrolase [EC:3.1.2.14]	35.7	23.619	5.47	39.193	28.879	0.191	21.258	0.175	0.128	0.622	3.629	0.552	0.355	0	1.997
oligoendopeptidase F [EC:3.4.24.-]	69.802	43.268	8.702	63.509	52.509	0.335	35.387	0.492	0.121	0.9	3.454	1.827	1.514	0	3.845
oligopeptide-transporting ATPase [EC:3.6.3.23]	99.151	61.297	8.763	93.961	78.716	0.164	51.346	0.709	1.521	1.93	7.07	0.682	2.45	0	7.054
ornithine decarboxylase [EC:4.1.1.17]	36.087	26.079	5.396	33.383	30.643	0.189	19.479	0.096	0	0.853	3.282	1.815	0.584	0	2.388
orotate phosphoribosyltransferase [EC:2.4.2.10]	24.638	18.559	3.642	24.976	23.2	0.044	16.125	0.201	0.221	0.537	1.809	0.106	0.511	0	1.531
orotidine-5'-phosphate decarboxylase [EC:4.1.1.23]	26.247	17.891	3.467	26.149	20.049	0.04	14.417	0.181	0.066	0.484	1.633	0.286	0.83	0	1.256
osmoprotectant transport system ATP-binding protein	81.432	60.768	8.617	81.653	61.028	0.142	45.083	0.636	1.08	1.555	6.856	2.511	0.33	0	4.529
oxalyl-CoA decarboxylase [EC:4.1.1.8]	112.805	82.141	16.439	109.062	91.929	1.366	70.618	0.99	0.292	1.022	8.067	1.63	3.601	0	7.579
pantetheine-phosphate adenylyltransferase [EC:2.7.7.3]	33.227	23.268	3.125	31.457	26.149	0.056	19.021	0.427	0	0.38	2.041	0.54	0.912	0	1.332
PDZ domain-containing protein	27.273	17.121	2.637	28.336	23.127	0.167	14.354	0.466	0.093	0.113	1.143	0.334	0.581	0	1.496
penicillin-binding protein	49.574	31.841	5.42	53.018	44.306	0.219	30.217	0.323	0.593	1.086	3.259	1.3	0.567	0	3.445
penicillin-binding protein 1A [EC:2.4.1.- 3.4.-.-]	20.067	11.623	2.747	19.95	18.027	0.047	11.749	0.054	0.098	0.527	1.303	0.34	0.438	0	1.378
penicillin-binding protein 2A [EC:2.4.1.129 2.3.2.-]	29.283	20.377	3.455	32.358	27.139	0.15	16.054	0.229	0.069	0.833	1.771	0.624	0.317	0	2.183
penicillin-binding protein 2B	53.867	35.011	5.316	55.813	45.439	0.208	31.359	0.48	1.313	0.936	4.309	0.965	0.387	0	3.366
peptide chain release factor RF-1	24.529	18.397	2.526	26.746	23.511	0.129	14.57	0.039	0.388	0.315	2	0.186	0.06	0	1.429
peptide chain release factor RF-2	29.624	20.509	4.363	29.835	27.555	0.084	16.415	0.086	0.423	0.916	1.424	0.406	0.588	0	2.582
peptide chain release factor RF-3	31.144	21.099	4.154	30.923	23.189	0.108	15.724	0.055	0.15	0.632	1.332	0.603	0.499	0	1.956
peptide-methionine (R)-S-oxide reductase [EC:1.8.4.12]	32.487	16.939	3.157	31.25	25.126	0.328	18.718	0.1	0.11	0.533	1.865	1.103	0.304	0	1.866
peptide-methionine (S)-S-oxide reductase [EC:1.8.4.11]	25.199	17.738	2.654	21.266	25.394	0.093	12.932	0.212	0.078	0.377	1.687	0.781	0.754	0	1.174
peptide/nickel transport system ATP-binding protein	52.76	33.989	5.875	52.424	45.438	0.198	30.435	0.436	0.289	1.396	2.135	1.355	1.566	0	3.205
peptide/nickel transport system permease protein	44.512	36.589	5.708	46.573	41.68	0.242	30.069	0.183	0.152	0.847	3.637	1.599	0.824	0	2.685
peptide/nickel transport system substrate-binding protein	168.837	120.362	25.461	184.679	145.268	0.787	110.517	0.99	0.451	2.763	11.095	4.045	2.511	0	12.168
peptidyl-prolyl cis-trans isomerase B (cyclophilin B) [EC:5.2.1.8]	26.555	17.594	3.023	26.532	21.208	0	11.847	0.073	0.08	0.519	1.512	0.23	0	0	0.908
peptidyl-tRNA hydrolase, PTH1 family [EC:3.1.1.29]	48.489	38.165	4.778	49.052	39.169	0.403	25.574	0.46	0.084	0.956	1.992	1.332	1.404	0	3.029
phenylalanyl-tRNA synthetase alpha chain [EC:6.1.1.20]	59.96	38.289	7.18	56.025	49.125	0.257	27.353	0.916	0	1.517	4.145	1.525	0.559	0	4.239
phenylalanyl-tRNA synthetase beta chain [EC:6.1.1.20]	57.312	40.451	6.98	56.121	46.295	1.177	31.535	0.771	0.178	1.838	3.672	0.77	1.016	0	4.754
phosphatase NudJ [EC:3.6.1.-]	32.057	24.752	3.123	29.544	27.717	0.067	13.821	0.306	0.112	1.633	2.752	0.644	0.777	0	1.906
phosphate acetyltransferase [EC:2.3.1.8]	28.985	18.834	3.072	29.863	22.551	0.201	14.295	0.131	0.096	0.546	1.5	0.829	0.334	0	2.092
phosphate starvation-inducible protein PhoH and related proteins	26.033	15.139	3.262	25.893	23.285	0.117	13.303	0.223	0.147	0.873	1.389	0.493	0.408	0	2.038
phosphate transport system ATP-binding protein [EC:3.6.3.27]	92.225	63.386	13.121	92.796	79.201	0.506	50.148	0.482	0	1.788	4.564	2.682	1.915	0	4.695
phosphate transport system permease protein	60.678	38.343	8.238	62.676	52.017	0.268	31.269	0.364	0.384	1.41	3.926	1.152	1.398	0	2.581
phosphate transport system protein	31.856	19.285	3.364	29.883	27.522	0.078	15.855	0.418	0.524	0.744	1.922	0.094	0.638	0	1.613
phosphate transport system substrate-binding protein	31.94	19.142	4.475	34.029	24.703	0.065	18.349	0.197	0.162	0.307	2.606	0.544	1.201	0	2.454
phosphatidate cytidylyltransferase [EC:2.7.7.41]	24.115	15.356	2.351	25.39	19.765	0	12.216	0.162	0	0.192	1.46	0.768	0.247	0	1.235
phosphatidylglycerol:prolipoprotein diacylglycerol transferase	60.772	53.358	6.329	59.009	48.256	0.503	29.5	0.512	0.215	1.253	2.197	1.824	1.366	0	3.331
phosphatidylserine decarboxylase [EC:4.1.1.65]	29.68	19.802	3.781	28.243	24.507	0.262	15.974	0.1	0.073	0.8	1.485	0.63	0.609	0	1.624
phospho-N-acetylmuramoyl-pentapeptide-transferase [EC:2.7.8.13]	28.587	19.187	2.733	29.259	26.187	0.176	15.268	0.134	0.294	0.357	1.575	0.493	0.204	0	1.436
phosphocarrier protein	36.893	21.736	3.487	45.727	30.806	0.211	22.103	0.16	0.176	1.142	1.665	0	0	0	2.665
phosphoenolpyruvate carboxykinase (ATP) [EC:4.1.1.49]	31.425	21.232	3.775	36.316	28.388	0.119	18.895	0.387	0.17	0.804	1.93	0.693	0.433	0	2.359
phosphoenolpyruvate carboxylase [EC:4.1.1.31]	76.461	50.712	7.585	71.562	64.164	0.192	36.179	0.612	0.356	1.208	3.486	1.623	0.871	0	4.822
phosphoglucomutase [EC:5.4.2.2]	49.308	34.438	7.587	50.547	44.105	0.224	27.329	0.515	0.497	0.706	2.207	0.363	0.714	0	2.142
phosphoglucosamine mutase [EC:5.4.2.10]	49.427	33.761	5.383	50.479	36.817	0.266	25.572	0.297	0.195	1.411	2.035	1.449	0.962	0	2.509
phosphoglycerate kinase [EC:2.7.2.3]	27.364	16.905	3.631	26.04	21.755	0.162	16.284	0.106	0.078	0.629	1.871	0.558	0.97	0	1.688
phosphoglycerate mutase [EC:5.4.2.1]	105.608	68.269	12.216	109.065	92.087	0.894	59.31	0.99	0.284	1.727	6.605	2.641	3.392	0	5.961
phosphoketolase [EC:4.1.2.9]	27.032	18.982	3.359	27.926	22.138	0.117	15.662	0.213	0.254	0.602	1.146	0.478	0.244	0	1.793
phosphomethylpyrimidine kinase [EC:2.7.4.7]	47.865	25.727	5.86	44.74	36.173	0.138	25.313	0.21	0.173	0.794	2.888	1.657	0.72	0	2.616
phosphomevalonate kinase [EC:2.7.4.2]	28.437	17.151	2.876	26.042	21.74	0.052	13.017	0.239	0.263	0.355	1.035	0.818	0.426	0	1.574
phosphonate transport system ATP-binding protein	37.105	22.536	4.038	31.117	30.634	0.179	21.725	0.272	0.299	0.727	1.244	0.602	0.997	0	2.716
phosphonate transport system permease protein	136.157	98.858	18.162	131.773	103.235	0.336	83.079	1.216	0.251	2.287	7.365	1.278	1.039	0	7.931
phosphonate transport system substrate-binding protein	76.052	49.999	9.499	74.255	65.532	0.294	44.337	0.229	0.063	0.827	2.977	1.847	1.627	0	4.002
phosphopantothenoylcysteine decarboxylase /	46.291	31.838	3.739	45.355	42.208	0.138	21.972	0.378	0.422	0.679	2.794	1.204	0.718	0	2.776
phosphotransferase system, enzyme I, PtsI [EC:2.7.3.9]	75.832	45.892	10.747	101.465	70	0.183	49.629	0.858	0.551	2.319	3.797	1.992	0.146	0	4.071
polar amino acid transport system ATP-binding protein [EC:3.6.3.21]	97.392	62.688	10.644	94.908	81.283	0.511	50.352	0.773	0.391	1.697	5.774	2.119	1.752	0	4.665
polar amino acid transport system permease protein	89.147	60.207	8.611	92.137	71.443	0.857	48.94	0.459	0.216	1.932	3.865	1.764	1.197	0	5.918
polar amino acid transport system substrate-binding protein	85.43	54.265	8.557	81.706	67.914	0.691	41.196	1.06	0.602	1.29	5.522	3.824	1.281	0	4.34
preprotein translocase subunit SecA	86.681	57.611	10.459	90.088	74.713	0.469	47.473	0.328	0.381	1.749	4.921	1.261	0.915	0	4.347
preprotein translocase subunit SecE	49.304	28.921	3.712	40.599	42.669	0.329	32.249	0.25	0.275	0.669	1.82	1.186	0.764	0	4.161
preprotein translocase subunit SecY	29.606	18.457	3.265	29.77	25.898	0.195	19.036	0.165	0	0.912	1.818	0.782	0.252	0	2.505
preprotein translocase subunit YajC	37.413	23.172	3.55	34.086	25.991	0.062	14.95	0.567	0	0.337	1.57	0.746	0	0	2.16
preprotein translocase subunit YidC	34.031	21.826	4.241	36.785	27.848	0.089	18.115	0.587	0	0.965	1.735	0.57	0.551	0	1.924
primosomal protein DnaI	94.519	65.526	9.804	100.443	77.152	0.591	44.61	1.042	0.525	1.703	6.428	0.442	2.444	0	7.72
primosomal protein N' (replication factor Y) (superfamily II	49.172	34.684	4.93	49.867	43.171	0.253	28.12	0.188	0.294	1.046	2.889	1.374	1.471	0	2.793
proline iminopeptidase [EC:3.4.11.5]	43.861	30.113	4.532	42.123	33.637	0.369	25.535	0.234	0.103	0.625	2.235	0.886	0.928	0	2.333
prolyl-tRNA synthetase [EC:6.1.1.15]	26.752	17.921	3.065	26.036	21.427	0.083	14.928	0.151	0.138	0.247	1.728	0.358	0.346	0	0.995
protein PsiE	27.536	21.6	2.565	30.831	27.638	0.319	21.988	0.162	0.178	0.577	2.021	1.024	0.742	0	1.011
protein-tyrosine phosphatase [EC:3.1.3.48]	248.569	195.037	29.319	263.079	229.133	0.869	146.737	2.432	0.56	4.767	19.122	4.813	4.44	0	14.123
proton-dependent oligopeptide transporter, POT family	55.893	41.127	6.226	62.702	50.032	0.215	35.153	0.394	0	1.491	5.079	2.175	0.8	0	2.625
PTS system, cellobiose-specific IIA component [EC:2.7.1.69]	78.662	54.815	10.655	77.339	65.169	0.923	49.58	1.798	0.281	1.135	5.325	1.006	1.372	0	5.551
PTS system, cellobiose-specific IIB component [EC:2.7.1.69]	85.86	58.345	7.298	80.844	68.209	0.178	47.51	0.264	0.297	1.306	5.204	1.48	2.822	0	4.205
PTS system, cellobiose-specific IIC component	169.349	121.513	17.91	169.766	146.536	0.808	97.559	1.656	0.878	2.868	9.15	3.336	3.977	0	9.301
PTS system, galactitol-specific IIA component [EC:2.7.1.69]	79.358	58.384	10.007	77.896	68.16	0.398	45.731	0.363	0.377	1.125	1.922	0.479	2.753	0	5.232
PTS system, galactitol-specific IIB component [EC:2.7.1.69]	24.338	15.494	3.155	24.15	25.165	0	15.064	0.375	0.412	0.334	1.755	0.296	0.286	0	2.146
PTS system, galactitol-specific IIC component	68.665	43.047	7.623	66.193	58.736	0.283	38.214	0.367	0.607	1.013	3.291	1.568	1.28	0	3.697
PTS system, galactosamine-specific IIB component [EC:2.7.1.69]	38.445	27.966	4.761	39.816	30.54	0.059	23.078	0.178	0.098	0.318	3.52	0.422	1.361	0	2.594
PTS system, galactosamine-specific IIC component	59.793	50.355	6.952	54.778	47.298	0.353	37.693	0.327	0.488	0.71	3.834	2.968	0.998	0	3.182
PTS system, galactosamine-specific IID component	39.823	28.855	4.839	36.744	31.633	0.171	19.95	0.208	0.229	0.695	1.46	1.069	0.953	0	2.002
PTS system, glucitol/sorbitol-specific IIA component [EC:2.7.1.69]	29.128	23.444	3.887	38.224	31.338	0.221	16.506	0.337	0.247	1.2	1.05	1.419	1.028	0	1.984
PTS system, lactose-specific IIA component [EC:2.7.1.69]	38.075	21.204	4.979	36.77	32.237	0.158	16.125	0.12	0	0.747	1.868	0.947	0.366	0	1.62
PTS system, mannose-specific IIA component [EC:2.7.1.69]	71.716	42.502	10.36	68.486	59.019	0.351	41.719	0.429	0.235	0.953	2.893	2.029	1.955	0	6.01
PTS system, mannose-specific IIB component [EC:2.7.1.69]	115.224	73.113	15.053	119.184	92.091	0.386	55.777	1.336	0.599	2.249	6.8	2.03	2.012	0	7.032
PTS system, mannose-specific IIC component	167.46	118.611	18.137	183.882	144.464	0.675	100.894	1.089	0.174	3.911	9.624	2.807	2.174	0	9.417
PTS system, mannose-specific IID component	128.691	87.919	16.709	132.996	111.01	0.723	83.526	0.967	0.749	2.946	7.453	1.943	1.625	0	8.927
PTS system, N-acetylgalactosamine-specific IIA component	48.731	34.937	5.425	46.782	39.582	0.131	19.62	0.1	0.11	1.333	1.865	0.158	1.066	0	2.073
purine nucleosidase [EC:3.2.2.1]	59.167	42.039	6.858	65.268	47.77	0.243	31.887	0.37	0.254	1.235	4.515	1.68	0.988	0	2.884
putative ABC transport system ATP-binding protein	74.31	56.432	9.99	76.335	63.206	0.282	39.404	1.12	0.677	1.364	4.324	1.327	1.167	0	4.133
putative ABC transport system permease protein	65.625	48.489	7.551	69.87	55.393	0.168	40.545	0.605	0.227	1.262	3.237	0.465	1.808	0	4.522
putative ABC transport system substrate-binding protein	26.336	23.001	2.879	30.671	24.367	0	12.505	0.291	0.639	0.519	0.907	0	3.11	0	1.513
putative ATPase	54.694	34.717	6.648	51.11	43.7	0.154	32.364	0.335	0.183	0.981	2.466	1.002	1.325	0	3.024
putative drug exporter of the RND superfamily	92.665	61.709	10.15	94.684	78.506	0.464	50.594	0.513	0.346	2.006	6.534	2.869	1.887	0	5.271
putative endonuclease	24.675	16.039	3.046	21.783	18.181	0.187	13.232	0.237	0	0.549	1.526	0.524	0	0	1.281
putative endopeptidase [EC:3.4.24.-]	119.489	79.381	14.182	120.219	95.718	0.524	65.446	0.606	0.677	2.18	6.239	2.364	1.378	0	7.955
putative glutamine amidotransferase	167.06	98.577	14.711	163.105	136.309	1.739	96.634	1.457	0.146	1.365	11.535	1.333	3.402	0	8.975
putative glutamine transport system ATP-binding protein [EC:3.6.3.-]	51.038	38.758	5.432	51.141	41.388	0	22.566	0.194	0.508	1.309	3.127	0.204	0.69	0	3.728
putative glutamine transport system permease protein	52.489	37.224	7.792	59.038	45.65	0.344	29.161	0.131	0.359	0.989	2.753	1.515	0.665	0	3.303
putative glutamine transport system substrate-binding protein	108.122	79.255	11.872	109.735	91.954	0.184	53.682	0.712	0.72	2.419	6.748	2.655	0.904	0	8.147
putative GTP pyrophosphokinase [EC:2.7.6.5]	100.993	73.344	11.442	106.665	77.168	0.285	44.462	0.223	0.348	0.763	5.986	1.538	0.663	0	3.61
putative hemolysin	56.683	42.562	6.731	54.883	50.361	0.189	29.369	0.454	0.184	1.127	3.626	1.309	0.543	0	3.412
putative holliday junction resolvase [EC:3.1.-.-]	28.577	19.041	2.351	31.217	23.339	0.13	16.461	0.297	0.109	0.706	0.926	0.313	0.302	0	1.75
putative hydrolase of the HAD superfamily	83.348	62.596	8.536	87.918	59.728	0.433	42.73	0.664	0.328	1.751	5.192	1.493	1	0	3.236
putative hydrolases of HD superfamily	77.799	51.842	7.434	80.335	60.422	0.296	35.88	0.327	0.554	1.263	4.357	0.7	2.28	0	5.804
putative membrane protein	227.008	153.092	29.585	243.734	199.233	1.948	120.184	2.544	3.487	3.472	16.069	6.121	4.12	0	11.367
putative MFS transporter, AGZA family, xanthine/uracil permease	215.879	135.029	22.76	211.184	171.897	1.084	105.143	1.668	1.165	3.659	10.333	5.135	3.328	0	12.649
putative Mg2+ transporter-C (MgtC) family protein	26.159	16.658	3.853	31.79	27.18	0.274	18.248	0.278	0	0.496	1.518	0.659	0.106	0	1.519
putative N6-adenine-specific DNA methylase	25.121	17.494	3.31	25.677	21.609	0.125	15.179	0.19	0.042	0.508	1.502	0.3	0.464	0	1.146
putative ribose uptake protein	24.67	18.011	2.185	21.36	19.319	0.158	12.65	0.096	0.053	0.385	1.297	0.986	0.22	0	1.448
putative sigma-54 modulation protein	35.953	23.517	3.86	39.965	29.426	0.326	17.649	0.284	0.156	0.758	2.286	1.233	0.217	0	1.033
putative transcription regulator	28.335	21.428	3.275	27.787	26.19	0	16.221	0.34	0.28	0.605	1.323	1.207	0.907	0	2.03
putative translation factor	29.587	18.651	3.026	23.264	23.179	0.198	16.271	0.259	0.047	0.691	2.597	0.476	0.329	0	1.971
putative transposase	100.373	67.68	10.695	102.645	80.63	1.642	48.161	0.876	0.516	2.847	5.979	2.396	2.808	0	5.417
pyridoxine kinase [EC:2.7.1.35]	31.369	18.279	3.208	33.465	25.024	0.102	13.563	0.36	0.283	0.917	1.338	0.325	0.472	0	2.355
pyrimidine operon attenuation protein / uracil	58.745	39.509	7.004	55.201	45.208	0.306	32.714	0.075	0.083	1.61	3.616	1.206	0.96	0	2.437
pyroglutamyl-peptidase [EC:3.4.19.3]	49.72	32.631	6.531	48.458	35.367	0.26	23.515	0.132	0.218	1.117	3.43	0.939	0.705	0	2.745
pyruvate kinase [EC:2.7.1.40]	22.82	17.135	2.845	24.548	21.548	0.207	14.867	0.218	0.053	0.517	1.457	0.535	0.184	0	1.382
pyruvate oxidase [EC:1.2.3.3]	34.017	22.661	4.799	33.754	27.346	0.215	18.942	0.197	0.252	0.526	2.044	0.725	0.2	0	2.079
recombination protein RecA	26.422	16.822	2.673	30.836	20.417	0.189	14.499	0.115	0.19	0.461	1.733	0.363	0.702	0	1.734
recombination protein RecR	34.197	24.391	3.809	34.579	28.523	0.281	20.156	0.214	0.157	0.826	1.927	0.901	0.435	0	1.927
recombination protein U	31.418	18.223	4.08	26.404	24.603	0.23	14.465	0.35	0.307	0.436	2.761	0.221	1.067	0	1.453
regulator of sigma E protease [EC:3.4.24.-]	22.159	14.085	2.632	22.177	19.043	0.135	13.617	0.171	0.187	0.425	0.957	0.323	0.417	0	1.135
regulatory protein	34.528	24.985	3.371	32.907	29.183	0.276	18.733	0.629	0.173	0.42	2.67	0.746	0.16	0	1.526
replication initiation and membrane attachment protein	57.415	37.056	5.764	52.856	44.79	0.442	29.532	0.346	0.09	0.925	1.673	0.998	0.56	0	3.262
replicative DNA helicase [EC:3.6.1.-]	28.771	16.785	3.727	29.271	25.948	0.143	18.976	0.436	0.205	0.416	2.265	0.836	0.57	0	1.91
repressor LexA [EC:3.4.21.88]	76.116	47.893	8.632	80.216	62.226	0.06	47.168	1.186	0.902	4.794	5.746	0.144	0.835	0	3.127
restriction system protein	86.813	58.886	10.303	74.083	66.377	0.3	43.223	0.413	0.1	1.787	4.103	1.93	0.559	0	3.32
riboflavin biosynthesis RibT protein	29.032	23.217	3.497	34.513	31.064	0.077	20.922	0.354	0	1.155	2.817	0.372	0	0	1.715
riboflavin kinase / FMN adenylyltransferase [EC:2.7.1.26 2.7.7.2]	25.51	14.457	1.36	24.356	20.557	0.075	12.304	0.229	0.189	0.918	1.607	0.271	0	0	1.846
ribokinase [EC:2.7.1.15]	32.018	19.271	3.424	32.066	24.042	0.152	15.916	0.277	0.253	0.452	1.343	1.021	0.282	0	1.391
ribonuclease HI [EC:3.1.26.4]	44.661	33.574	5.723	43.388	37.425	0.077	25.31	0.409	0.193	1.198	2.672	0.462	1.249	0	2.856
ribonuclease HII [EC:3.1.26.4]	29.134	18.832	3.428	29.673	24.313	0.037	17.602	0.227	0.25	0.253	1.299	0	0.173	0	1.24
ribonuclease III [EC:3.1.26.3]	33.225	19.267	3.728	31.58	25.471	0.33	15.983	0.188	0.069	0.336	1.371	0.496	0.863	0	1.502
ribonuclease III family protein	37.695	24.651	4.968	37.39	31.358	0.413	20.587	0.269	0	0.399	2.703	0.85	0.548	0	3.263
ribonuclease J [EC:3.1.-.-]	85.99	53.849	9.383	84.235	67.512	0.42	46.631	0.852	0.094	0.952	4.01	2.631	0.717	0	4.782
ribonuclease M5 [EC:3.1.26.8]	55.184	48.086	6.511	65.909	68.037	0.257	33.68	0.195	0	0.829	3.032	3.321	3.033	0	4.048
ribonuclease R [EC:3.1.-.-]	24.877	18.092	3.414	26.514	20.667	0.156	14.081	0.201	0.16	0.472	1.898	0.433	0.362	0	1.348
ribonuclease Z [EC:3.1.26.11]	27.058	15.791	2.639	28.916	23.252	0.06	15.084	0.092	0.101	0.41	1.721	0.291	0.562	0	1.483
ribonucleoside-diphosphate reductase beta chain [EC:1.17.4.1]	30.579	23.859	3.886	34.878	25.72	0.191	16.783	0.437	0.32	0.648	1.21	0	0	0	2.723
ribose 5-phosphate isomerase A [EC:5.3.1.6]	31.446	19.276	3.511	30.196	29.323	0.161	17.786	0.612	0.134	0.327	3.117	1.16	0.747	0	2.354
ribose-phosphate pyrophosphokinase [EC:2.7.6.1]	75.106	47.009	8.15	80.252	65.027	0.543	41.081	0.868	0.337	1.32	4.354	1.17	1.793	0	4.177
ribosomal large subunit pseudouridine synthase B [EC:5.4.99.12]	25.63	19.485	3.468	28.428	24.275	0.117	15.117	0.238	0.261	0.371	1.42	0.188	0.272	0	1.668
ribosomal large subunit pseudouridine synthase D [EC:5.4.99.12]	122.543	81.101	12.238	108.41	92.097	0.44	62.067	1.127	0.68	2.253	7.205	2.314	2.136	0	5.904
ribosomal protein L11 methyltransferase [EC:2.1.1.-]	27.59	20.465	2.903	29.624	22.071	0.068	16.125	0.515	0.283	0.046	1.98	0.651	0.157	0	0.963
ribosomal RNA small subunit methyltransferase B [EC:2.1.1.-]	29.493	18.738	2.988	29.69	26.87	0.235	16.749	0.422	0.107	0.666	1.485	0.616	0.793	0	1.756
ribosomal RNA small subunit methyltransferase C [EC:2.1.1.52]	38.868	24.243	3.527	35.596	29.589	0.276	20.156	0.28	0.154	0.872	2.325	0.884	0.64	0	1.308
ribosomal RNA small subunit methyltransferase D [EC:2.1.1.52]	33.535	20.407	4.779	28.053	27.245	0.051	16.918	0.234	0	0.417	2.429	0.492	0.952	0	2.025
ribosomal small subunit pseudouridine synthase A [EC:5.4.99.12]	73.431	40.616	9.632	72.915	58.469	0.409	43.163	0.738	0.546	2.638	6.967	1.171	0.191	0	6.029
ribosomal-protein-alanine N-acetyltransferase [EC:2.3.1.128]	40.923	25.278	5.185	39.252	31.134	0.253	22.313	0.463	0.085	0.481	2.323	0.853	1.177	0	1.683
ribosomal-protein-serine acetyltransferase [EC:2.3.1.-]	32.467	21.945	4.378	27.44	25.478	0.108	14.271	0.164	0.18	0.511	2.129	0.647	0.125	0	1.96
ribosome biogenesis GTPase [EC:3.6.1.-]	28.629	17.443	2.935	29.545	24.225	0.189	15.205	0.096	0.158	0.554	1.591	0.454	0.146	0	1.741
ribosome recycling factor	26.904	22.158	2.958	24.311	25.796	0.151	14.998	0.383	0	0.683	1.992	0.485	0.819	0	1.116
ribosome-binding factor A	33.88	23.333	3.64	31.64	32.274	0.227	20.026	0.23	0.126	0.615	2.032	0.727	0.176	0	1.793
ribulose-phosphate 3-epimerase [EC:5.1.3.1]	33.667	21.439	3.665	29.468	28.668	0.092	16.283	0.21	0.23	0.623	1.09	1.546	0.534	0	1.09
RNA methyltransferase, TrmA family [EC:2.1.1.-]	27.585	20.872	3.535	31.109	23.767	0.046	16.798	0.28	0	0.562	2.003	0.443	0.321	0	1.639
RNA methyltransferase, TrmH family	38.725	26.292	3.721	39.114	32.861	0.148	18.474	0.393	0.555	0.6	1.75	1.419	0.943	0	1.751
RNA methyltransferase, TrmH family [EC:2.1.1.-]	35.846	22.562	4.59	37.208	30.095	0.149	18.684	0.113	0.124	0.605	2.294	0.805	0.173	0	2.353
RNA methyltransferase, TrmH family, group 2 [EC:2.1.1.-]	27.424	20.415	4.246	27.503	24.042	0	20.821	0.138	0.304	0.863	2.59	0	0.845	0	3.023
RNA polymerase primary sigma factor	24.641	17.543	2.118	24.71	21.844	0.226	14.871	0.038	0.252	0.341	1.351	0.846	0.292	0	0.874
rod shape determining protein RodA	27.419	18.255	3.111	28.133	22	0.258	14.266	0.036	0.039	0.35	1.931	0.169	0.327	0	1.115
rod shape-determining protein MreB and related proteins	58.902	36.44	6.755	56.256	47.199	0.31	30.112	0.387	0.426	0.955	2.718	0.883	0.98	0	3.933
rod shape-determining protein MreC	33.069	20.02	5.662	32.687	22.928	0.099	16.125	0.151	0.276	0.76	1.357	0.635	0.23	0	1.409
rod shape-determining protein MreD	37.618	24.76	3.804	36.612	28.321	0.158	18.299	0	0.088	0.785	2.747	1.139	0.489	0	1.083
S-adenosyl-methyltransferase [EC:2.1.1.-]	28.055	18.644	3.057	29.564	23.685	0.174	15.526	0.132	0	0.708	1.101	0.558	0.472	0	1.928
S-adenosylhomocysteine/5'-methylthioadenosine nucleosidase	64.857	32.078	7.558	59.591	44.222	0.345	32.213	0.35	0.192	0.624	4.107	0.138	0	0	3.059
S-adenosylmethionine synthetase [EC:2.5.1.6]	20.352	14.405	2.109	20.35	18.848	0.091	16.125	0.222	0.061	0.518	1.352	0.7	0.211	0	1.382
S-ribosylhomocysteine lyase [EC:4.4.1.21]	38.146	31.21	3.549	40.317	30.871	0.118	23.629	0.269	0.099	1.039	1.584	1.842	0	0	2.051
segregation and condensation protein A	111.497	73.04	8.469	104.306	86.275	0.153	48.549	0.863	0.085	6.343	3.587	2.498	0.118	0	7.047
segregation and condensation protein B	21.196	20.844	6.133	27.467	24.754	0	15.424	0.62	0.341	0.552	1.933	0.49	0	0	0.322
septation ring formation regulator	30.41	19.901	3.752	30.275	26.139	0.178	15.401	0.296	0	0.263	1.792	0.35	0.226	0	1.178
serine protease Do [EC:3.4.21.107]	35.122	20.687	4.239	35.936	27.191	0.142	19.423	0.288	0.198	0.962	1.796	0.512	0.88	0	2.321
serine/threonine-protein kinase WNK1 [EC:2.7.11.1]	45.977	30.051	4.891	48.756	42.236	0.24	27.15	0.381	0.251	0.972	2.89	0.469	1.006	0	3.858
seryl-tRNA synthetase [EC:6.1.1.11]	24.968	18.142	2.28	25.248	23.004	0.173	17.279	0.165	0.326	0.616	1.095	0.468	0.503	0	1.267
signal peptidase I [EC:3.4.21.89]	57.655	36.742	6.31	58.868	49.516	0.642	28.176	0.375	0.412	1.07	3.666	1.779	0.687	0	2.34
signal peptidase II [EC:3.4.23.36]	32.84	24.201	2.73	36.553	26.105	0.302	16.541	0.092	0.101	0.328	1.53	0.145	0.421	0	2.869
signal recognition particle subunit SRP54	26.062	19.502	3.135	27.129	21.647	0.393	13.792	0.508	0.066	0.426	1.305	0.85	0.365	0	1.616
single-strand DNA-binding protein	35.97	25.767	4.648	40.745	34.508	0.271	23.581	0.165	0	0.441	1.713	1.433	0.629	0	2.657
single-stranded-DNA-specific exonuclease [EC:3.1.-.-]	24.813	17.222	2.665	23.806	19.978	0.111	14.421	0.132	0.021	0.453	1.351	0.506	0.431	0	1.567
site-specific DNA-methyltransferase (adenine-specific) [EC:2.1.1.72]	52.505	33.359	3.435	52.165	40.622	0.168	28.626	0.101	0.566	0.683	4.035	1.047	1.165	0	3.493
small subunit ribosomal protein S1	23.313	16.612	2.955	21.658	19.988	0.07	14.757	0	0.078	0.824	1.552	0.337	0.38	0	1.183
small subunit ribosomal protein S10	41.345	27.274	4.246	44.548	33.595	0.546	25.361	0	0.913	1.233	2.014	0.875	0.634	0	3.167
small subunit ribosomal protein S11	28.236	15.01	2.93	31.101	28.404	0.288	21.706	1.097	0	0.88	3.078	1.04	0.335	0	2.053
small subunit ribosomal protein S12	35.635	26.222	4.564	37.063	26.581	0.138	22.764	0.105	0.691	0.56	2.179	0	0.8	0	4.251
small subunit ribosomal protein S13	34.486	27.118	2.067	36.689	35.167	0.404	29.608	0.369	0.54	0.657	1.661	0.388	0.751	0	1.278
small subunit ribosomal protein S14	104.01	70.725	8.879	99.439	85.191	0.151	53.564	0.332	0.799	1.468	10.439	0.727	1.559	0	6.634
small subunit ribosomal protein S15	43.971	26.354	7.21	39.013	33.657	0.208	18.991	0.475	0	0.423	2.964	0.501	1.451	0	1.318
small subunit ribosomal protein S16	35.137	31.055	4.805	36.684	30.372	0.103	21.618	0	0	0.698	1.791	0.99	0.239	0	1.14
small subunit ribosomal protein S17	42.049	30.052	4.279	45.428	37.638	0.632	26.814	0.961	0.704	0.571	2.997	0.253	0.734	0	2.832
small subunit ribosomal protein S18	50.638	35.986	5.357	51.347	42.122	0	27.351	0.181	0	0.643	2.251	1.996	0.551	0	2.252
small subunit ribosomal protein S19	41.522	28.036	5.29	40.038	36.275	0.293	27.546	0.446	0.163	0.529	2.47	0.235	0	0	2.78
small subunit ribosomal protein S2	68.132	41.585	8.239	67.913	54.598	0.235	42.181	1.039	0.356	1.557	4.17	0.664	0.546	0	3.299
small subunit ribosomal protein S20	43.515	27.58	4.101	36.497	31.88	0.109	18.562	0.166	0.182	1.034	1.896	0.524	0	0	3.448
small subunit ribosomal protein S21	46.175	31.933	5.26	45.986	35.789	0	24.87	0	0	0.646	3.014	1.528	1.107	0	1.508
small subunit ribosomal protein S3	37.228	24.591	4.365	36.44	29.299	0.168	18.005	0.192	0.492	0.57	1.927	0.505	0.488	0	2.061
small subunit ribosomal protein S4	36.127	18.883	4.909	37.552	26.988	0.23	17.073	0.14	0.23	0.498	2.47	0.773	0.32	0	2.907
small subunit ribosomal protein S5	29.906	19.417	5.159	32.907	30.955	0.161	18.981	0.244	0.179	0.581	2.625	1.287	0.124	0	2.457
small subunit ribosomal protein S6	46.346	21.409	4.56	45.945	38.861	0.189	25.083	0	0	0.642	2.844	1.138	1.319	0	4.642
small subunit ribosomal protein S7	35.344	23.893	4.762	40.492	29.363	0.119	24.752	0.545	0.1	0.647	3.87	2.296	0.693	0	2.833
small subunit ribosomal protein S8	45.171	25.043	3.076	35.699	30.838	0.282	22.065	0.536	0.236	1.051	2.34	0.339	0.164	0	0.669
small subunit ribosomal protein S9	35.737	14.783	3.847	29.924	26.968	0.142	21.5	0.324	0	0.289	1.01	0.853	0	0	2.92
sortase A	23.556	20.126	3.275	29.449	16.385	0.167	14.397	0.255	0	0.454	1.059	0.402	0.777	0	1.324
spermidine/putrescine transport system ATP-binding protein	21.693	17.978	2.829	24.122	19.798	0.215	13.815	0.45	0	0.291	1.359	0.516	0.561	0	1.699
spermidine/putrescine transport system permease protein	25.907	19.402	2.244	24.937	21.482	0.319	11.544	0.081	0.089	0.794	0.926	1.152	0.247	0	1.769
spermidine/putrescine transport system substrate-binding protein	28.597	19.782	3.349	30.909	25.322	0.079	14.593	0.359	0.088	0.923	1.573	0.566	0.73	0	1.367
SprT-like protein	38.052	22.774	2.93	38.672	30.615	0.144	17.241	0.11	0	0.684	3.306	1.213	0.502	0	1.939
SsrA-binding protein	42.355	25.454	5.011	41.212	33.093	0	19.944	0.094	0.515	0.334	2.73	0.741	1.146	0	2.048
stage V sporulation protein K	30.888	20.405	3.364	32.816	24.817	0.104	16.74	0.181	0.025	0.303	1.908	0.645	0.346	0	1.508
starvation-inducible DNA-binding protein	29.537	15.252	2.539	23.053	23.069	0.062	14.942	0.38	0.104	1.186	1.976	0.451	0.145	0	2.372
succinate-semialdehyde dehydrogenase (NADP+) [EC:1.2.1.16]	60.43	40.78	6.942	57.933	51.024	0.352	34.601	0.594	0.469	1.222	4.736	1.129	0.906	0	3.013
succinyl-diaminopimelate desuccinylase [EC:3.5.1.18]	29.569	18.627	3.178	27.941	23.558	0.201	17.543	0.245	0.168	0.436	2.385	0.967	0.514	0	1.209
tagatose 1,6-diphosphate aldolase [EC:4.1.2.40]	80.214	47.567	9.227	73.134	60.329	0.382	35.77	0.312	0.565	1.392	5.189	0.832	1.006	0	4.145
tagatose-6-phosphate ketose/aldose isomerase [EC:5.-.-.-]	82.99	49.361	9.342	70.688	67.808	0.385	45.644	0.494	0	2.191	2.521	3.903	0.754	0	3.263
TatD DNase family protein [EC:3.1.21.-]	35.902	25.493	5.741	37.27	34.751	0.073	20.562	0.387	0.243	0.64	1.838	0.786	0.759	0	2.356
thiamine biosynthesis lipoprotein	36.028	23.807	3.347	38.039	27.123	0.119	18.994	0.242	0.066	0.538	1.13	0.668	0.738	0	1.885
thiamine biosynthesis protein ThiI	78.007	51.38	10.919	75.317	56.645	0.876	39.017	0.895	0.441	2.066	3.852	1.069	0.56	0	6.229
thiamine pyrophosphokinase [EC:2.7.6.2]	84.143	55.868	7.557	86.258	72.477	0.777	37.306	0.922	0.19	1.49	6.276	4.738	0.528	0	5.155
thiol peroxidase, atypical 2-Cys peroxiredoxin [EC:1.11.1.15]	30.067	23.244	4.275	33.531	26.198	0	17.004	0	0.19	0.539	2.066	0.819	0.132	0	1.438
thioredoxin 1	40.809	25.556	3.933	41.05	29.339	0.18	19.691	0	0	1.222	1.995	0.65	0.628	0	2.281
thioredoxin reductase (NADPH) [EC:1.8.1.9]	25.232	16.439	2.702	25.649	22.469	0.213	12.303	0.046	0	0.371	1.588	0.366	0.636	0	1.107
threonyl-tRNA synthetase [EC:6.1.1.3]	29.345	22.908	3.636	31.783	27.432	0.277	17.001	0.288	0.122	0.631	1.473	0.665	0.304	0	1.727
thymidine kinase [EC:2.7.1.21]	28.892	20.522	3.244	30.656	27.97	0	19.188	0.214	0.078	0.508	1.111	1.239	0.871	0	1.483
thymidylate synthase [EC:2.1.1.45]	30.565	18.456	2.83	25.766	22.076	0.059	14.76	0.179	0.098	0.279	1.626	0.706	0.273	0	1.022
topoisomerase IV subunit A [EC:5.99.1.-]	19.557	13.323	2.746	20.44	18.114	0.113	13.005	0.155	0.095	0.307	0.95	0.545	0.237	0	1.129
topoisomerase IV subunit B [EC:5.99.1.-]	21.145	13.164	2.765	22.322	19.368	0.072	14.248	0.131	0.216	0.214	1.589	0.38	0.333	0	1.68
trans-hexaprenyltranstransferase [EC:2.5.1.30]	27.37	19.026	2.934	29.669	25.575	0.267	16.906	0.244	0.089	0.434	1.267	0.642	0.558	0	1.732
transcription elongation factor GreA	115.529	69.321	11.924	102.181	84.727	0.757	53.651	0.614	0.206	1.599	2.62	1.932	2.407	0	9.18
transcription-repair coupling factor (superfamily II helicase)	124.262	90.949	15.264	126.695	101.089	0.418	58.563	0.794	0.371	1.185	5.856	4.056	1.922	0	7.581
transcriptional antiterminator	109.331	64.5	11.031	98.415	76.401	0.801	50.488	0.541	0.074	0.779	6.118	1.708	2.38	0	7.736
transcriptional antiterminator NusG	38.393	23.351	4.547	40.424	29.82	0.123	21.217	0.751	0.412	0.501	1.657	1.038	0.43	0	2.341
transcriptional repressor NrdR	34.875	29.736	5.005	39.642	36.447	0.181	19.974	0.184	0.202	0.82	1.147	1.454	0.14	0	2.296
transketolase [EC:2.2.1.1]	82.251	51.58	8.346	79.47	73.199	0.156	46.421	0.994	0.248	1.652	7.995	1.835	2.154	0	5.419
translation initiation factor IF-1	40.109	34.553	6.291	41.696	33.465	0.38	24.405	0.193	0.635	1.03	3.605	0.913	0	0	3.606
translation initiation factor IF-2	46.291	35.038	6.518	52.938	42.257	0.208	29.61	0.226	0.324	0.988	3.438	0.966	0.689	0	2.659
translation initiation factor IF-3	32.987	26.934	4.729	40.207	30.162	0.596	20.226	0.165	0.362	0.441	1.799	0.651	1.762	0	2.485
transposase	42.274	37.994	6.323	46.09	36.787	0.323	21.129	0.246	0	0.657	3.066	0.777	0.375	0	2.812
trehalose-6-phosphate hydrolase [EC:3.2.1.93]	30.829	19.894	3.418	29.702	22.85	0.102	16.095	0.206	0.142	0.345	2.197	0.57	0.354	0	1.957
trigger factor	61.593	37.677	7.905	56.403	49.857	0.189	32.37	0.237	0.552	1.455	3.281	1.679	1.024	0	2.113
triosephosphate isomerase (TIM) [EC:5.3.1.1]	26.742	17.422	4.702	28.288	23.865	0.149	16.317	0.283	0.062	0.403	1.47	0.268	0.086	0	2.412
tripeptide aminopeptidase [EC:3.4.11.4]	98.171	73.849	10.225	110.865	87.235	0.899	55.776	2.34	0.053	1.811	6.095	1.926	1.538	0	7.254
trk system potassium uptake protein TrkA	69.177	44.993	7.969	68.446	56.085	0.075	39.146	0.634	0.53	1.741	4.06	2.234	0.949	0	4.071
tRNA (5-methylaminomethyl-2-thiouridylate)-methyltransferase	26.007	15.658	2.326	25.538	22.581	0.125	12.823	0.152	0	0.304	1.458	0.539	0.463	0	1.577
tRNA (guanine-N1-)-methyltransferase [EC:2.1.1.31]	31.473	19.614	3.453	29.083	26.285	0.35	15.255	0.355	0.195	0.738	1.353	0.561	0.452	0	1.907
tRNA (guanine-N7-)-methyltransferase [EC:2.1.1.33]	32.343	23.504	3.478	33.037	26.452	0.043	16.566	0.195	0.286	0.406	1.962	0.72	0.895	0	2.369
tRNA dimethylallyltransferase [EC:2.5.1.75]	33.861	24.164	4.273	29.589	24.847	0.122	19.749	0.093	0.459	0.828	1.303	1.321	0.284	0	1.545
tRNA modification GTPase	76.184	46.881	9.815	83.282	69.147	0.481	46.114	0.914	0.333	1.3	3.354	2.505	0.835	0	4.301
tRNA nucleotidyltransferase (CCA-adding enzyme) [EC:2.7.7.25	28.605	19.731	3.253	26.733	20.337	0.141	15.478	0.179	0.236	0.732	1.597	1.299	0.6	0	1.486
tRNA pseudouridine synthase A [EC:5.4.99.12]	25.092	15.802	2.672	28.111	21.357	0.142	17.774	0.054	0.119	0.529	1.291	0.427	0.412	0	1.067
tRNA pseudouridine synthase B [EC:5.4.99.12]	23.831	16.416	2.481	22.701	21.272	0.162	12.344	0.098	0.108	0.482	1.431	0.466	0.45	0	1.585
tRNA-dihydrouridine synthase B [EC:1.-.-.-]	34.907	21.277	3.233	34.674	26.717	0.167	17.276	0.467	0.186	0.416	2.161	0.402	0.324	0	2.25
tRNA-specific adenosine deaminase [EC:3.5.4.-]	43.193	27.374	5.082	36.595	28.908	0.058	18.228	0.354	0.292	0.079	2.393	1.679	1.487	0	2.394
tRNA(Ile)-lysidine synthase [EC:6.3.4.-]	83.502	53.554	10.851	74.022	63.451	0.757	38.253	1.645	0.045	1.098	5.372	2.268	0.94	0	3.237
tryptophanyl-tRNA synthetase [EC:6.1.1.2]	31.975	25.064	4.161	32.052	28.191	0.375	18.06	0.214	0.235	0.381	1.186	1.239	0.435	0	3.113
two-component system, AgrA family, response regulator AgrA	49.676	31.399	4.613	46.142	35.684	0.04	22.03	0.488	0.134	1.019	2.291	0.963	0.93	0	2.644
two-component system, AgrA family, sensor histidine kinase AgrC	31.193	18.548	3.083	29.682	25.991	0.093	15.27	0.425	0.207	0.631	1.767	0.597	0.144	0	1.424
two-component system, OmpR family, alkaline phosphatase synthesis	22.217	16.267	2.945	21.192	20.653	0.103	12.581	0.313	0.172	0.14	1.14	0.495	0	0	1.466
two-component system, OmpR family, response regulator	27.527	18.312	3.095	27.385	23.976	0.198	15.989	0.421	0	0.268	1.063	0.475	0.551	0	1.814
two-component system, OmpR family, response regulator VicR	98.19	64.467	19.156	100.107	93.985	0.399	52.886	1.762	1.179	1.805	8.399	1.344	0.711	0	5.286
two-component system, OmpR family, sensor histidine kinase VicK	36.281	25.432	4.206	37.022	29.257	0.42	19.188	0.151	0.124	0.57	2.737	1.07	0.402	0	2.269
type I pantothenate kinase [EC:2.7.1.33]	40.037	30.326	3.229	42.615	31.648	0.264	22.54	0.05	0.221	0.895	2.557	0.555	1.993	0	2.401
type I restriction enzyme M protein [EC:2.1.1.72]	18.708	14.98	2.626	23.299	17.511	0.171	15.83	0.052	0.2	0.556	0.919	0.329	0.159	0	1.272
type I restriction enzyme, R subunit [EC:3.1.21.3]	65.859	43.234	7.48	58.596	57.542	0.399	38.961	0.272	0.174	2.09	3.036	0.718	1.023	0	3.668
type I restriction enzyme, S subunit [EC:3.1.21.3]	16.194	11.879	1.483	21.724	14.214	0.051	11.431	0.308	0.127	0.445	1.039	0.972	0.176	0	0.879
tyrosyl-tRNA synthetase [EC:6.1.1.1]	35.099	23.239	3.811	35.865	26.721	0.2	18.685	0.237	0.074	0.993	2.599	1.014	0.619	0	1.932
ubiquinone/menaquinone biosynthesis methyltransferase [EC:2.1.1.-]	46.669	33.059	5.501	43.956	39.91	0.326	26.708	0.441	0.121	0.736	2.518	0.783	0.168	0	1.889
UDP-D-galactose:(glucosyl)LPS alpha-1,6-D-galactosyltransferase	27.918	22.116	3.497	31.082	21.895	0.026	14.283	0.278	0.175	0.743	1.981	0.377	0.364	0	2.189
UDP-galactopyranose mutase [EC:5.4.99.9]	27.524	20.88	3.29	26.029	22.081	0.126	14.093	0.153	0.042	0.681	1.311	0.362	0.292	0	1.471
UDP-glucose 4-epimerase [EC:5.1.3.2]	58.826	40.605	6.691	61.597	48.697	0.453	35.562	0.431	0.474	1.036	3.447	1.702	1.052	0	4.434
UDP-N-acetylglucosamine 1-carboxyvinyltransferase [EC:2.5.1.7]	25.961	17.899	3.34	27.859	22.388	0.078	17.652	0.04	0.087	0.495	1.693	0.439	0.121	0	1.28
UDP-N-acetylglucosamine 2-epimerase [EC:5.1.3.14]	28.978	17.131	3.443	27.018	23.939	0.148	14.601	0.075	0.082	0.567	1.595	0.355	0.4	0	1.79
UDP-N-acetylglucosamine--N-acetylmuramyl-(pentapeptide)	54.871	35.74	5.414	54.634	44.962	0.147	28.174	0.467	0	0.456	2.428	2.18	0.918	0	3.007
UDP-N-acetylmuramate dehydrogenase [EC:1.1.1.158]	29.484	18.715	2.943	27.744	24.71	0.124	13.241	0.094	0.311	1.388	1.227	0.149	0.072	0	1.669
UDP-N-acetylmuramate--alanine ligase [EC:6.3.2.8]	63.354	45.71	7.267	63.465	48.404	0.207	32.151	0.53	0.875	1.232	4.063	1.448	0.246	0	2.996
UDP-N-acetylmuramoylalanine--D-glutamate ligase [EC:6.3.2.9]	32.167	18.829	3.097	31.329	25.039	0.179	14.701	0.204	0.037	0.637	1.839	0.592	0.312	0	1.663
UDP-N-acetylmuramoylalanyl-D-glutamate--2,6-diaminopimelate ligase	172.915	124.936	20.152	179.591	135.391	1.136	82.351	1.048	0.449	3.584	9.895	5.395	3.917	0	10.372
UDP-N-acetylmuramoylalanyl-D-glutamyl-2,6-diaminopimelate--D-alanyl-	32.733	23.24	4.795	33.337	27.638	0.37	19.59	0.25	0.344	1.087	1.722	0.395	0.573	0	1.528
UDPglucose--hexose-1-phosphate uridylyltransferase [EC:2.7.7.12]	81.62	51.533	7.968	82.343	62.709	0.441	33.722	0.574	1.449	1.531	5.641	1.65	1.025	0	3.982
undecaprenyl pyrophosphate synthetase [EC:2.5.1.31]	31.219	20.645	3.078	28.413	24.623	0.596	15.612	0.324	0.071	0.635	2.021	0.512	0.396	0	1.617
undecaprenyl-phosphate alpha-N-acetylglucosaminyltransferase	30.408	21.855	3.184	29.567	28.697	0.197	15.194	0.15	0.082	0.533	1.595	0.71	0.457	0	1.79
undecaprenyl-phosphate galactose phosphotransferase [EC:2.7.8.6]	24.886	19.529	2.756	25.988	19.442	0	11.676	0	0.18	0.438	1.363	0	0.25	0	2.215
uracil permease	53.363	35.119	4.861	55.326	43.873	0.152	31.526	0.384	0.188	1.115	2.686	1.003	0.438	0	2.489
uracil phosphoribosyltransferase [EC:2.4.2.9]	25.399	20.266	2.956	31.983	24.058	0.089	15.51	0.204	0.075	0.544	1.694	0.644	0.207	0	1.836
uracil-DNA glycosylase [EC:3.2.2.-]	28.118	15.271	2.651	26.364	22.189	0.1	13.094	0.101	0.167	0.225	0.946	0.399	0.232	0	2.576
uridine kinase [EC:2.7.1.48]	29.083	19.678	2.528	29.862	28.212	0.265	17.57	0.135	0	0.24	2.097	0.744	0.103	0	2.797
uridylate kinase [EC:2.7.4.22]	25.122	18.212	3.148	22.862	21.471	0.077	13.126	0.648	0.259	0.525	1.164	0.372	0.09	0	1.715
UTP--glucose-1-phosphate uridylyltransferase [EC:2.7.7.9]	25.923	17.546	2.896	24.221	23.319	0.155	13.402	0	0.052	0.421	1.178	0.373	0.865	0	1.424
valyl-tRNA synthetase [EC:6.1.1.9]	74.804	54.55	7.972	78.335	60.27	0.573	44.524	0.643	0.188	2.077	4.924	0.328	1.601	0	3.04
voltage-gated potassium channel	32.662	20.699	4.351	31.469	26.72	0.254	17.983	0.29	0.319	1.163	1.809	0.535	0.443	0	2.513
X-Pro aminopeptidase [EC:3.4.11.9]	28.948	20.732	3.469	31.488	23.694	0.101	13.466	0.231	0.169	0.275	1.722	0.609	0.706	0	1.883
X-Pro dipeptidase [EC:3.4.13.9]	26.773	20.697	3.326	31.321	26.694	0.229	17.916	0.271	0.042	0.344	1.727	0.55	0.472	0	2.089
X-Pro dipeptidyl-peptidase [EC:3.4.14.11]	45.297	31.115	6.831	49.193	38.521	0.167	24.154	0.318	0.255	0.926	2.909	0.937	1.002	0	2.092
xanthine phosphoribosyltransferase [EC:2.4.2.22]	38.929	27.281	3.289	40.313	32.937	0.194	21.388	0	0	1.053	2.073	0.35	0.113	0	3.61
YggT family protein	38.815	27.866	6.697	41.377	31.044	0.189	17.591	0	0.316	0.385	2.694	1.138	0.22	0	2.995
zinc/manganese transport system ATP-binding protein	39.365	26.074	5.129	35.426	34.171	0	21.329	0.194	0.142	1.213	2.829	2.458	0.297	0	2.426
zinc/manganese transport system permease protein	37.041	24.85	5.664	33.048	30.486	0.106	19.728	0.27	0.059	0.529	2.021	2.219	0.577	0	2.583
zinc/manganese transport system substrate-binding protein	98.842	59.696	11.982	102.075	79.277	0.325	49.144	0.854	0.801	1.725	5.419	1.473	1.491	0	7.189
Zn2+-exporting ATPase [EC:3.6.3.5]	28.585	19.746	4.365	28.742	25.161	0.254	16.69	0.318	0.15	0.425	1.678	0.826	0.382	0	1.892

## Sheet: Tab 7
Tab 7: Summary of virulence factors in Lactococcus lactis_A, W. cibaria, and B. thetaiotaomicron MAGs
MAGs	Virulence factors
	putative hemolysin
	hemolysin III
	exfoliative toxin A/B
Lactococcus lactis_A MAG	MFS transporter, DHA1 family, multidrug resistance protein
	MFS transporter, DHA1 family, multidrug resistance protein B
	MFS transporter, DHA1 family, tetracycline resistance protein
	putative hemolysin
	hemolysin III
	biofilm PGA synthesis N-glycosyltransferase PgaC[EC:2.4.-.-]
W. cibaria MAG	O-antigen biosynthesis protein WbqP
	MFS transporter, DHA1 family, multidrug resistance protein
	MFS transporter, DHA1 family, multidrug resistance protein B
	MFS transporter, DHA2 family, multidrug resistance protein B
	arylsulfatase [EC:3.1.6.1]
	choline-sulfatase [EC:3.1.6.6]
	hemolysin III
	putative hemolysin
	multidrug/hemolysin transport system ATP-binding protein
	O-antigen biosynthesis protein WbqV
	lipopolysaccharide biosynthesis protein
	lipopolysaccharide export system ATP-binding protein [EC:3.6.3.-]
B. thetaiotaomicron MAG	lipopolysaccharide export system permease protein
	polysaccharide export outer membrane protein
	polysaccharide transporter, PST family
	MFS transporter, DHA2 family, multidrug resistance protein
	MFS transporter, FSR family, fosmidomycin resistance protein
	multiple antibiotic resistance protein
	multidrug resistance protein A
	multidrug resistance protein, MATE family

## Sheet: Tab 8
Tab 8:Summary of p-value and p-adjust value of microbial metabolisms that were differentially abundant (Wilcoxon rank sum test, p < 0.05, FDR<0.1) in different groups.
	Carbohydrate metabolism							Amino acid metabolism							Lipid metabolism							Metabolism of cofactors and vitamins							Energy metabolism							Glycan biosynthesis							Enzyme metabolism
KEGG Function	p.value(Lam vs T4)	p-adjust(Lam vs T4)	p.value(Lam vs T10)	p-adjust(Lam vs T10)	p.value(T4 vs T10)	p-adjust(T4 vs T10)	KEGG Function	p.value(Lam vs T4)	p-adjust(Lam vs T4)	p.value(Lam vs T10)	p-adjust(Lam vs T10)	p.value(T4 vs T10)	p-adjust(T4 vs T10)	KEGG Function	p.value(Lam vs T4)	p-adjust(Lam vs T4)	p.value(Lam vs T10)	p-adjust(Lam vs T10)	p.value(T4 vs T10)	p-adjust(T4 vs T10)	KEGG Function	p.value(Lam vs T4)	p-adjust(Lam vs T4)	p.value(Lam vs T10)	p-adjust(Lam vs T10)	p.value(T4 vs T10)	p-adjust(T4 vs T10)	KEGG Function	p.value(Lam vs T4)	p-adjust(Lam vs T4)	p.value(Lam vs T10)	p-adjust(Lam vs T10)	p.value(T4 vs T10)	p-adjust(T4 vs T10)	KEGG Function	p.value(Lam vs T4)	p-adjust(Lam vs T4)	p.value(Lam vs T10)	p-adjust(Lam vs T10)	p.value(T4 vs T10)	p-adjust(T4 vs T10)	KEGG Function	p.value(Lam vs T4)	p-adjust(Lam vs T4)	p.value(Lam vs T10)	p-adjust(Lam vs T10)	p.value(T4 vs T10)	p-adjust(T4 vs T10)	KEGG Function
chitinase [EC:3.2.1.14]	0.015873	0.048	0.0952381	0.143	0.420635	0.421	glutamate 5-kinase [EC:2.7.2.11]	0.031746	0.048	0.015873	0.048	0.690476	0.69	gamma-glutamyltranspeptidase [EC:2.3.2.2]	0.015873	0.024	0.84127	0.024	0.00793651	0.024	dihydroneopterin aldolase [EC:4.1.2.25]	0.00793651	0.024	0.015873	0.024	1	1	methylenetetrahydrofolate reductase (NADPH) [EC:1.5.1.20]	0.031746	0.095	0.150794	0.226	0.84127	0.841	poly(glycerol-phosphate) alpha-glucosyltransferase [EC:2.4.1.52]	0.0555556	0.083	0.84127	0.841	0.031746	0.083	ATP-dependent Lon protease [EC:3.4.21.53]	0.031746	0.048	0.00793651	0.024	1	1	2,5-diketo-D-gluconate reductase A [EC:1.1.1.274]
N-acetylmuramic acid 6-phosphate etherase [EC:4.2.-.-]	0.015873	0.048	0.031746	0.048	1	1	glutamate N-acetyltransferase / amino-acid N-acetyltransferase	0.031746	0.095	0.309524	0.31	0.150794	0.226	acetyl/propionyl carboxylase subunit alpha	0.00793651	0.024	0.420635	0.421	0.031746	0.048	para-aminobenzoate synthetase component II [EC:2.6.1.85]	0.015873	0.048	0.547619	0.548	0.031746	0.048	carbonic anhydrase [EC:4.2.1.1]	0.015873	0.048	0.0555556	0.083	0.690476	0.69	UDP-N-acetyl-D-mannosaminuronic acid transferase [EC:2.4.1.-]	0.00793651	0.015	0.00970079	0.015	0.265205	0.265	dipeptidase A [EC:3.4.-.-]	0.031746	0.048	0.015873	0.048	0.150794	0.151	carboxylesterase [EC:3.1.1.1]
N-acetylneuraminate synthase [EC:2.5.1.56]	0.547619	0.69	0.690476	0.69	0.031746	0.095	arginine deiminase [EC:3.5.3.6]	0.00793651	0.012	0.00793651	0.012	0.150794	0.151	3R-hydroxymyristoyl ACP dehydrase [EC:4.2.1.-]	0.015873	0.048	0.547619	0.548	0.222222	0.333	dihydrofolate reductase [EC:1.5.1.3]	0.00793651	0.024	0.0952381	0.143	0.150794	0.151	Nif-specific regulatory protein	0.222222	0.222	0.00793651	0.024	0.031746	0.048	dolichyl-phosphate-mannose-protein mannosyltransferase	0.031746	0.095	0.150794	0.151	0.150794	0.151	prolyl oligopeptidase [EC:3.4.21.26]	0.015873	0.048	0.031746	0.048	0.420635	0.421	FMN-dependent NADH-azoreductase [EC:1.7.-.-]
N-acylglucosamine 2-epimerase [EC:5.1.3.8]	0.00793651	0.024	0.150794	0.226	1	1	agmatinase [EC:3.5.3.11]	0.015873	0.048	0.84127	0.841	0.031746	0.048	enoyl-[acyl-carrier protein] reductase I [EC:1.3.1.9]	0.015873	0.048	0.031746	0.048	1	1	lipoate-protein ligase A [EC:2.7.7.63]	0.00793651	0.024	0.420635	0.421	0.0952381	0.143	glutamate synthase (NADPH/NADH) large chain [EC:1.4.1.13 1.4.1.14]	0.00793651	0.024	0.015873	0.024	0.690476	0.69	phosphoheptose isomerase [EC:5.-.-.-]	0.031746	0.095	0.222222	0.333	1	1	protease I [EC:3.2.-.-]	0.015873	0.048	0.0555556	0.083	0.222222	0.222	N-acetylglucosaminyldiphosphoundecaprenol [EC:2.4.1.187]
NAD-dependent deacetylase [EC:3.5.1.-]	0.00793651	0.024	0.0555556	0.056	0.0555556	0.056	amidase [EC:3.5.1.4]	0.00793651	0.024	0.015873	0.024	0.222222	0.222	rubredoxin-NAD+ reductase [EC:1.18.1.1]	0.015873	0.048	0.031746	0.048	1	1	dephospho-CoA kinase [EC:2.7.1.24]	0.00793651	0.012	0.00793651	0.012	0.222222	0.222	aspartate--ammonia ligase [EC:6.3.1.1]	0.00793651	0.024	0.031746	0.048	0.309524	0.31	(heptosyl)LPS beta-1,4-glucosyltransferase [EC:2.4.1.-]	0.222222	0.333	0.84127	0.841	0.031746	0.095	pyroglutamyl-peptidase [EC:3.4.19.3]	0.00793651	0.024	0.0555556	0.083	0.547619	0.548	putative acetyltransferase [EC:2.3.1.-]
UDP-N-acetylmuramate dehydrogenase [EC:1.1.1.158]	0.031746	0.048	0.031746	0.048	0.690476	0.69	ornithine decarboxylase [EC:4.1.1.17]	0.00793651	0.024	0.015873	0.024	1	1	1,3-propanediol dehydrogenase [EC:1.1.1.202]	0.015873	0.048	0.031746	0.048	0.547619	0.548	type III pantothenate kinase [EC:2.7.1.33]	0.015873	0.024	0.00793651	0.024	0.547619	0.548	cystathionine beta-lyase [EC:4.4.1.8]	0.031746	0.048	0.309524	0.31	0.015873	0.048	galacturonosyltransferase [EC:2.4.1.-]	0.031746	0.048	1	1	0.031746	0.048	sortase B	0.420635	0.548	0.547619	0.548	0.031746	0.095	putative colanic acid biosynthesis acetyltransferase WcaF
acetoin dehydrogenase [EC:1.1.1.5]	0.0344536	0.089	0.655836	0.656	0.0593271	0.089	S-adenosylmethionine decarboxylase [EC:4.1.1.50]	0.150794	0.226	1	1	0.031746	0.095	dihydroxyacetone kinase, N-terminal domain [EC:2.7.1.-]	0.0555556	0.083	0.84127	0.841	0.031746	0.083	adenosylcobinamide-phosphate synthase CobD [EC:6.3.1.10]	0.00793651	0.024	0.031746	0.048	0.84127	0.841	NADH dehydrogenase I subunit F [EC:1.6.5.3]	0.0952381	0.143	0.547619	0.548	0.015873	0.048	undecaprenyl-phosphate galactose phosphotransferase [EC:2.7.8.6]	0.031746	0.095	0.0952381	0.143	1	1	dipeptidyl-peptidase 4 [EC:3.4.14.5]	0.015873	0.048	0.0555556	0.083	0.222222	0.222	7-alpha-hydroxysteroid dehydrogenase [EC:1.1.1.159]
succinate-semialdehyde dehydrogenase (NADP+) [EC:1.2.1.16]	0.00793651	0.024	0.031746	0.048	0.690476	0.69	D-serine dehydratase [EC:4.3.1.18]	0.690476	0.69	0.0952381	0.143	0.015873	0.048	fatty-acyl-CoA synthase [EC:6.2.1.-]	0.00793651	0.024	0.015873	0.024	0.420635	0.421	anaerobic magnesium-protoporphyrin IX monomethyl ester cyclase	0.00793651	0.024	0.031746	0.048	0.420635	0.421	V-type H+-transporting ATPase subunit A [EC:3.6.3.14]	0.015873	0.048	0.309524	0.31	0.309524	0.31	alpha-mannosidase [EC:3.2.1.24]	0.031746	0.095	0.150794	0.226	0.309524	0.31	lactocepin [EC:3.4.21.96]	0.00793651	0.024	0.015873	0.024	0.547619	0.548	phenylacetic acid degradation protein
hydroxymethylglutaryl-CoA synthase [EC:2.3.3.10]	0.031746	0.048	0.015873	0.048	0.150794	0.151	threonine synthase [EC:4.2.3.1]	0.031746	0.048	0.031746	0.048	0.690476	0.69	choloylglycine hydrolase [EC:3.5.1.24]	0.031746	0.083	0.0555556	0.083	0.690476	0.69	cobalamin biosynthesis protein CbiG	0.031746	0.095	0.150794	0.226	0.690476	0.69	V-type H+-transporting ATPase subunit E [EC:3.6.3.14]	0.031746	0.095	0.547619	0.548	0.222222	0.333	serine/alanine adding enzyme [EC:2.3.2.10]	0.00793651	0.024	0.309524	0.31	0.015873	0.024	two-component system, OmpR family, sensor kinase [EC:2.7.13.3]	0.015873	0.024	0.015873	0.024	0.690476	0.69	4-carboxymuconolactone decarboxylase [EC:4.1.1.44]
isocitrate dehydrogenase (NAD+) [EC:1.1.1.41]	0.031746	0.083	0.0555556	0.083	1	1	cyclase HisF [EC:4.1.3.-]	0.015873	0.048	0.0555556	0.083	1	1	arylsulfatase [EC:3.1.6.1]	0.222222	0.222	0.00793651	0.024	0.031746	0.048	acid phosphatase (class A) [EC:3.1.3.2]	0.00793651	0.012	0.00793651	0.012	0.690476	0.69	F-type H+-transporting ATPase subunit c [EC:3.6.3.14]	0.031746	0.095	0.0952381	0.143	0.547619	0.548								two-component system, AgrA family, sensor histidine kinase AgrC	0.015873	0.024	0.015873	0.024	0.84127	0.841	4-hydroxy-3-methylbut-2-enyl diphosphate reductase [EC:1.17.1.2]
citrate lyase subunit beta [EC:4.1.3.6]	0.031746	0.095	0.309524	0.31	0.0952381	0.143	phosphoribosyl-ATP pyrophosphohydrolase / phosphoribosyl-AMP	0.031746	0.048	0.031746	0.048	1	1								hydroxyethylthiazole kinase [EC:2.7.1.50]	0.00793651	0.012	0.690476	0.69	0.00793651	0.012	cystathionine gamma-synthase [EC:2.5.1.48]	0.0555556	0.083	0.0952381	0.095	0.015873	0.048								two-component system, NtrC family, sensor histidine kinase HydH	0.015873	0.024	0.00793651	0.024	0.222222	0.222
succinyl-CoA synthetase alpha subunit [EC:6.2.1.5]	0.015873	0.048	0.222222	0.333	0.420635	0.421	imidazoleglycerol-phosphate dehydratase / histidinol-phosphatase	0.031746	0.095	0.222222	0.333	0.547619	0.548								2-succinyl-5-enolpyruvyl-6-hydroxy-3-cyclohexene-1-carboxylate	0.015873	0.048	0.0952381	0.048	0.309524	0.31	adenylylsulfate kinase [EC:2.7.1.25]	0.031746	0.095	0.420635	0.421	0.309524	0.421								serine/threonine-protein kinase WNK1 [EC:2.7.11.1]	0.015873	0.048	0.031746	0.048	1	1
L-iditol 2-dehydrogenase [EC:1.1.1.14]	0.031746	0.095	0.690476	0.69	0.0952381	0.143	phosphoribosyl-ATP pyrophosphohydrolase [EC:3.6.1.31]	0.031746	0.095	0.222222	0.333	0.690476	0.69								2-succinyl-6-hydroxy-2,4-cyclohexadiene-1-carboxylate synthase	0.0449086	0.1	0.79717	0.1	0.0669553	0.8	Cu2+-exporting ATPase [EC:3.6.3.4]	0.031746	0.095	0.150794	0.226	1	1
L-rhamnose isomerase [EC:5.3.1.14]	0.031746	0.095	0.150794	0.226	0.690476	0.69	phosphoribosyl-AMP cyclohydrolase [EC:3.5.4.19]	0.031746	0.095	0.222222	0.333	1	1								O-succinylbenzoate synthase [EC:4.2.1.113]	0.00793651	0.012	0.00793651	0.012	0.0555556	0.056	dihydroorotate dehydrogenase electron transfer subunit	0.00793651	0.024	0.222222	0.222	0.222222	0.222
mannan endo-1,4-beta-mannosidase [EC:3.2.1.78]	0.031746	0.095	0.0952381	0.143	0.84127	0.841	2-aminoadipate transaminase [EC:2.6.1.-]	0.015873	0.048	0.150794	0.226	0.690476	0.69								O-succinylbenzoic acid--CoA ligase [EC:6.2.1.26]	0.015873	0.048	0.0952381	0.143	0.150794	0.151	electron transfer flavoprotein alpha subunit	0.00793651	0.024	0.031746	0.048	0.690476	0.69
PTS system, glucitol/sorbitol-specific IIA component [EC:2.7.1.69]	0.00793651	0.024	0.031746	0.048	0.84127	0.841	D-alanine transaminase [EC:2.6.1.21]	0.031746	0.083	0.690476	0.69	0.0555556	0.083								pyridoxine 4-dehydrogenase [EC:1.1.1.65]	0.00793651	0.024	0.0555556	0.083	0.547619	0.548	electron transport complex protein RnfG	0.00793651	0.012	0.00793651	0.012	0.690476	0.69
PTS system, mannitol-specific IIA component [EC:2.7.1.69]	0.031746	0.095	0.222222	0.222	0.150794	0.222	chorismate synthase [EC:4.2.3.5]	0.031746	0.048	0.031746	0.048	0.222222	0.222								starvation sensing protein RspA	0.015873	0.548	0.547619	0.548	0.015873	0.548	flavodoxin I	0.015873	0.048	0.0555556	0.083	0.547619	0.548
mannose-6-phosphate isomerase [EC:5.3.1.8]	0.031746	0.095	0.150794	0.226	0.547619	0.548	indole-3-glycerol phosphate synthase [EC:4.1.1.48]	0.00793651	0.012	0.00793651	0.012	1	1															hydrogenase-4 component B [EC:1.-.-.-]	0.031746	0.095	1	1	0.0952381	0.143
PTS system, mannose-specific IIA component [EC:2.7.1.69]	0.015873	0.024	0.015873	0.024	0.547619	0.548	anthranilate synthase component II [EC:4.1.3.27]	0.00793651	0.024	0.690476	0.69	0.420635	0.631															NADPH2:quinone reductase [EC:1.6.5.5]	0.031746	0.048	0.015873	0.048	0.150794	0.151
PTS system, mannose-specific IIB component [EC:2.7.1.69]	0.031746	0.048	0.015873	0.048	0.222222	0.222	prephenate dehydratase [EC:4.2.1.51]	0.00793651	0.024	0.015873	0.024	1	1															phenylacetic acid degradation protein	0.031746	0.083	0.0555556	0.083	0.222222	0.222
PTS system, mannose-specific IIC component	0.031746	0.048	0.015873	0.048	0.150794	0.151	D-citramalate synthase [EC:2.3.1.182]	0.015873	0.048	0.0555556	0.083	0.547619	0.548
galactose-6-phosphate isomerase [EC:5.3.1.26]	0.031746	0.048	0.031746	0.048	0.690476	0.69	3-hydroxyisobutyrate dehydrogenase [EC:1.1.1.31]	0.00793651	0.024	0.547619	0.548	0.0952381	0.143
PTS system, galactitol-specific IIA component [EC:2.7.1.69]	0.015873	0.024	0.015873	0.024	0.420635	0.421	leucyl aminopeptidase [EC:3.4.11.1]	0.309524	0.421	0.420635	0.421	0.015873	0.048
PTS system, galactitol-specific IIB component [EC:2.7.1.69]	0.015873	0.048	0.031746	0.048	0.309524	0.31	phosphinothricin acetyltransferase [EC:2.3.1.183]	0.031746	0.048	0.00793651	0.024	0.690476	0.69
PTS system, galactitol-specific IIC component	0.031746	0.083	0.222222	0.222	0.0555556	0.083	glyoxylase I family protein	0.0952381	0.143	0.84127	0.841	0.031746	0.095
PTS system, galactosamine-specific IIB component [EC:2.7.1.69]	0.015873	0.024	0.015873	0.024	0.84127	0.841
PTS system, galactosamine-specific IIC component	0.00793651	0.024	0.015873	0.024	0.420635	0.421
PTS system, galactosamine-specific IID component	0.00793651	0.024	0.015873	0.024	0.690476	0.69
PTS system, lactose-specific IIA component [EC:2.7.1.69]	0.00793651	0.024	0.015873	0.024	0.547619	0.548
PTS system, N-acetylgalactosamine-specific IIA component	0.00793651	0.024	0.015873	0.024	0.547619	0.548
glucose-1-phosphatase [EC:3.1.3.10]	0.00793651	0.024	0.015873	0.024	0.690476	0.69
phosphoglycerate mutase [EC:5.4.2.1]	0.00793651	0.024	0.015873	0.024	0.420635	0.421
pyruvate dehydrogenase E2 component (dihydrolipoamide	0.00793651	0.024	0.690476	0.69	0.0555556	0.083
phosphoenolpyruvate carboxykinase (GTP) [EC:4.1.1.32]	0.031746	0.095	0.222222	0.333	0.84127	0.841
phosphoglucomutase [EC:5.4.2.2]	0.00793651	0.024	0.547619	0.69	0.690476	0.69
acetaldehyde dehydrogenase / alcohol dehydrogenase [EC:1.2.1.10	0.547619	0.548	0.222222	0.333	0.00793651	0.024
S-(hydroxymethyl)glutathione dehydrogenase / alcohol dehydrogenase	0.00793651	0.012	0.031746	0.032	0.00793651	0.012
alcohol dehydrogenase [EC:1.1.1.1]	0.031746	0.083	0.0555556	0.083	0.420635	0.421
phosphoglycolate phosphatase [EC:3.1.3.18]	0.015873	0.024	0.00793651	0.024	0.547619	0.548
formate dehydrogenase, alpha subunit [EC:1.2.1.2]	0.031746	0.095	0.690476	0.69	0.222222	0.333
formyltetrahydrofolate deformylase [EC:3.5.1.10]	0.031746	0.048	0.031746	0.048	0.547619	0.548
myo-inositol-1(or 4)-monophosphatase [EC:3.1.3.25]	0.015873	0.048	0.0952381	0.143	0.84127	0.841
rhamnulose-1-phosphate aldolase [EC:4.1.2.19]	0.031746	0.083	0.0555556	0.083	0.84127	0.841
3-hexulose-6-phosphate synthase [EC:4.1.2.43]	0.00793651	0.841	0.690476	0.69	0.031746	0.048
glucose 1-dehydrogenase [EC:1.1.1.47]	0.00793651	0.024	0.547619	0.548	0.031746	0.048
ribokinase [EC:2.7.1.15]	0.015873	0.024	0.015873	0.024	0.84127	0.841
phosphopentomutase [EC:5.4.2.7]	0.420635	0.421	0.309524	0.421	0.031746	0.095
methylglyoxal synthase [EC:4.2.3.3]	0.031746	0.095	0.690476	0.69	0.420635	0.631
lactaldehyde reductase [EC:1.1.1.77]	0.031746	0.095	0.150794	0.226	1	1
acetyl-CoA carboxylase biotin carboxyl carrier protein	0.0555556	0.083	0.222222	0.222	0.00793651	0.024
propionate CoA-transferase [EC:2.8.3.1]	0.031746	0.095	0.547619	0.548	0.150794	0.226
phosphoenolpyruvate carboxylase [EC:4.1.1.31]	0.00793651	0.024	0.015873	0.024	0.420635	0.421
cellobiose phosphorylase [EC:2.4.1.20]	0.00793651	0.024	0.031746	0.048	0.420635	0.421
maltose phosphorylase [EC:2.4.1.8]	0.031746	0.048	0.015873	0.048	0.0952381	0.095
arabinan endo-1,5-alpha-L-arabinosidase [EC:3.2.1.99]	0.015873	0.048	0.0555556	0.083	0.547619	0.548
endo-1,4-beta-xylanase [EC:3.2.1.8]	0.015873	0.048	0.0952381	0.143	0.84127	0.841
myo-inositol catabolism protein IolS [EC:1.1.1.-]	0.00749496	0.015	0.423711	0.424	0.00970079	0.015
putative family 31 glucosidase	0.015873	0.048	0.0952381	0.143	0.690476	0.69
sugar fermentation stimulation protein A	0.031746	0.095	0.547619	0.548	0.222222	0.333
[truncated: 6 more columns]

## Sheet: Tab 9
Tab 9: Summary of p-value and p-adjust value of the selected KEGG functions that were differentially abundant (Wilcoxon rank sum test, p < 0.05, FDR<0.1) in different groups.
KEGG Functions	p.value(Lam vs T4)	p-adjust(Lam vs T4)	p.value(Lam vs T10)	p-adjust(Lam vs T10)	p.value(T4 vs T10)	p-adjust(T4 vs T10)
choloylglycine hydrolase	0.031746	0.083	0.0555556	0.083	0.690476	0.69
prephenate dehydratase	0.00793651	0.024	0.015873	0.024	1	1
anthranilate synthase component II	0.00793651	0.024	0.690476	0.69	0.420635	0.631
indole-3-glycerol phosphate synthase	0.00793651	0.012	0.00793651	0.012	1	1
chorismate synthase	0.031746	0.048	0.031746	0.048	0.222222	0.222
pyridoxine 4-dehydrogenase	0.00793651	0.024	0.0555556	0.083	0.547619	0.548
dihydrofolate reductase	0.00793651	0.024	0.0952381	0.143	0.150794	0.151
dihydroneopterin aldolase	0.00793651	0.024	0.015873	0.024	1	1
lactocepin	0.00793651	0.024	0.015873	0.024	0.547619	0.548
lactose-specific components	0.00793651	0.024	0.015873	0.024	0.547619	0.548
N-acetylgalactosamine-specific components	0.00793651	0.024	0.015873	0.024	0.547619	0.548
galactosamine-specific components	0.00793651	0.024	0.015873	0.024	1	1
galactitol-specific components	0.015873	0.048	0.0952381	0.143	0.547619	0.548
mannose-specific components	0.031746	0.048	0.015873	0.048	0.150794	0.151
mannitol-specific components	0.031746	0.095	0.222222	0.222	0.150794	0.222
glucitol/sorbitol-specific components	0.00793651	0.024	0.031746	0.048	0.84127	0.841
endo-1,4-beta-xylanase	0.015873	0.048	0.0952381	0.143	0.84127	0.841
arabinan endo-1,5-alpha-L-arabinosidase	0.015873	0.048	0.0555556	0.083	0.547619	0.548
mannan endo-1,4-beta-mannosidase	0.031746	0.095	0.0952381	0.143	0.84127	0.841
maltose phosphorylase	0.031746	0.048	0.015873	0.048	0.0952381	0.095
cellobiose phosphorylase	0.00793651	0.024	0.031746	0.048	0.420635	0.421
P-value by Wilcoxon rank sum test
p-adjust value by Wilcoxon rank sum test corrected using Benjamini and Hochberg method

## Sheet: Tab 10
Tab 10: Summary of the mean relative abundances (represented by reads per kilobase per million mapped reads (RPKM)) of KEGG functions of the differential MAGs in 15 samples.
KEGG pathways	KEGG Functions	MAGs enriched in Lam								MAGs enriched in T10/T4
		Lactobacillus johnsonii maxbin.050	g__CAG-1031 maxbin.009	g__CAG-1031 maxbin.121	f__CAG-508 maxbin.152	g__UBA3282 maxbin.157	f__Lachnospiraceae maxbin.087	f__Lachnospiraceae maxbin.124	accumulative	Weissella cibaria maxbin.001	Lactococcus lactis_A maxbin.002	f__UBA3700 maxbin.135	g__Eubacterium_R maxbin.151	g__Emergencia maxbin.166	g__UBA9475 maxbin.004	g__Acutalibacter maxbin.007	g__Clostridium_AJ maxbin.014	g__Eubacterium_F maxbin.017	g__CAG-65 maxbin.029	g__UBA9502 maxbin.034	g__UBA7160 maxbin.043	g__UBA11940 maxbin.057	f__Lachnospiraceae maxbin.020	f__Lachnospiraceae maxbin.026	f__Lachnospiraceae maxbin.141	accumulative
Bile acid hydrolase	choloylglycine hydrolase	18.4957			0.6087	0.4641	0.814	1.40127	21.7838		10			0.2912		2.2002		3.2206			0.86393	0.374	0.9358		0.789	18.6747
Phenylalanine, tyrosine and tryptophan biosynthesis	prephenate dehydratase		36.8491	18.648					55.4971		3.6864															3.6864
	anthranilate synthase component II			23.5			0.4271		23.9271		3.939		6.6886	0.2733				3.1999			1.1578			3.4985		18.7571
	indole-3-glycerol phosphate synthase			31.5179			0.3798		31.8977		3.5605		6.5161					2.4495			2.097			1.4889		16.112
	chorismate synthase		17.9777	15.7365		0.4148	0.2559	1.0873	35.4722	4.6215	3.1897	0.1413	5.0087	0.2982	4.2617	1.9123	1.5186		0.5463	1.3643	0.8352	0.4406	0.8988	1.5315	2.283	28.8517
Vitamin B6 metabolism	pyridoxine 4-dehydrogenase		19.4306	18.1367					37.5673																	0
Folate biosynthesis	dihydrofolate reductase		29.1533	15.86		0.5367	0.4025	1.9864	47.9389	4.0347	3.3144		6.2282	0.4269			2.7127				1.1296	0.6048	1.4309	1.7027	0.981	22.5659
	dihydroneopterin aldolase		25.0584						25.0584	3.6481	3.8715															7.5196
Peptidases	lactocepin	50.7301							50.7301																	0
Phosphotransferase system (PTS)	lactose-specific components	10.3477							10.3477																	0
	N-acetylgalactosamine-specific components	18.4609							18.4609											0.95068						0.95068
	galactosamine-specific components	40.7676							40.7676																2.2089	2.2089
	galactitol-specific components	50.6493	16.3512	16.5457					83.5462																	0
	mannose-specific components	143.403							143.403	7.277	6.7372				11.3322					2.4016					5.5636	33.3116
	mannitol-specific components								0		4.9703															4.9703
	glucitol/sorbitol-specific components	10							10																	0
Glycoside hydrolases (GHs)	endo-1,4-beta-xylanase			37.5263					37.5263									2.9589								2.9589
	arabinan endo-1,5-alpha-L-arabinosidase			35.5531		0.4532	1.0489		37.0552										0.5231				0.8124			1.3355
	mannan endo-1,4-beta-mannosidase								0											0.9578						0.9578
	maltose phosphorylase	8.937							8.937	3.1168	3.1473															6.2641
	cellobiose phosphorylase		18.076	17.4578		0.4764	1.197	1.1595	38.3667																0.80213	0.80213
All relative abundances shown here are represented by reads per kilobase per million mapped reads (RPKM) of mean KEGG Functions of differential MAGs from 15 samples.

[truncated: 10 more sheets: Tab 11, Tab 12, Tab 13, Tab 14, Tab 15, Tab 16, Tab 17, Tab 18, Tab 19, Tab 20]
